# Supplementary material for: Exploring opportunities for drug repurposing and precision medicine in cannabis use disorder using genetics
Source: Addict Biol. 2023 Jul 14;28(8):e13313. doi: 10.1111/adb.13313 (PMC10909568; doi:10.1111/adb.13313)
Supplement: Supplementary file 1 — Table S1: Gene based multivariate association individual cannabis use disorder GWAS. Table S2: Phenome‐wide association study (PheWAS) of the PDE4B variant with the highest posterior proability in the 95% credible set – IEUGWASdb. Table S3: Phenome‐wide association study (PheWAS) of the PDE4B variant with the highest posterior proability in the 95% credible set ‐ FinnGen release 7. Table S4: TWAS results for cannabis use disorder. Table S5: PWAS results for cannabis use disorder. Table S6: LD‐Score Regression of CUD and 50 biochemical traits. Table S7: Latent Causal Variable (LCV) modelling of CUD and LDSR significant traits. [file ADB-28-e13313-s001.xlsx]

## Sheet: Supplementary Table 1
Supplementary Table 1: Gene based multivariate association individual cannabis use disorder GWAS
GENE	CHR	START (BP)	STOP (BP)	NSNPS	NPARAM	N	P
PDE4B	1	66258193	66840262	1469	76	374287	2.09e-06
FOXP2	7	113726365	114333827	917	47	374287	9.3e-07

## Sheet: Supplementary Table 2
Supplementary Table 2: Phenome-wide association study (PheWAS) of the PDE4B variant with the highest posterior proability in the 95% credible set - IEUGWASdb
ID	Trait	Position	P	SE	N	Beta	CHR	EA	NEA	EAF
ukb-d-30710_irnt	C-reactive protein	66485442	1.0556e-59	0.0026402	343524	0.043033	1	A	C	0.29567
eqtl-a-ENSG00000213625	ENSG00000213625	66485442	2.05968e-46	0.0132645	26597	-0.189736	1	A	C	0.272963
eqtl-a-ENSG00000116678	ENSG00000116678	66485442	1.13789e-14	0.0133321	28691	-0.102959	1	A	C	0.272963
ebi-a-GCST90000047	Age at first sexual intercourse	66485442	1.69981e-13	0.0023	397338	0.0166	1	A	C
ieu-b-34	neutrophil cell count	66485442	2.5698e-13	0.002114	519283	0.015474	1	A	C	0.294947
ukb-b-6591	Age first had sexual intercourse	66485442	1.20005e-12	0.00238132	406457	0.0169185	1	A	C	0.295466
ieu-b-30	white blood cell count	66485442	5.83042e-12	0.002118	508416	0.014589	1	A	C	0.294738
ukb-d-30050_irnt	Mean corpuscular haemoglobin	66485442	2.58107e-11	0.00261144	350472	-0.0174155	1	A	C	0.295623
ukb-d-30040_irnt	Mean corpuscular volume	66485442	3.98291e-11	0.0026176	350473	-0.017289	1	A	C	0.295622
ukb-b-7212	Leg fat mass (left)	66485442	7.10068e-11	0.00174662	454823	-0.0113838	1	A	C	0.295602
ukb-b-18096	Leg fat mass (right)	66485442	4.09996e-10	0.00176771	454846	-0.0110513	1	A	C	0.295599
ieu-b-4877	smoking initiation	66485442	5.16e-10	0.00392595	632802	-0.0243915	1	A	C	0.273
ukb-b-11842	Weight	66485442	5.89997e-10	0.0019118	461632	-0.0118382	1	A	C	0.295646
ukb-b-4650	Comparative body size at age 10	66485442	7.90005e-10	0.00154598	454718	-0.0095027	1	A	C	0.295564
ukb-b-12039	Weight	66485442	1.09999e-09	0.00192573	454893	-0.0117439	1	A	C	0.295599
ukb-b-19393	Whole body fat mass	66485442	2e-09	0.00215454	454137	-0.0129154	1	A	C	0.295567
ukb-b-20044	Trunk fat mass	66485442	2.5e-09	0.00222142	454588	-0.013241	1	A	C	0.295592
ukb-b-19953	Body mass index (BMI)	66485442	5.99998e-09	0.00217943	461460	-0.012677	1	A	C	0.295647
ukb-b-15590	Hip circumference	66485442	9.49992e-09	0.0021979	462117	-0.0126136	1	A	C	0.295624
ukb-d-30710_raw	C-reactive protein	66485442	1.17999e-08	0.011673	343524	0.066568	1	A	C	0.29567
ukb-b-2303	Body mass index (BMI)	66485442	1.2e-08	0.00219592	454884	-0.0125272	1	A	C	0.295599
ukb-b-8338	Arm fat mass (left)	66485442	1.5e-08	0.00216757	454684	-0.0122688	1	A	C	0.295598
ukb-b-6704	Arm fat mass (right)	66485442	2.39999e-08	0.00216765	454757	-0.0121041	1	A	C	0.2956
ukb-b-9405	Waist circumference	66485442	2.59998e-08	0.00197353	462166	-0.0109821	1	A	C	0.295621
ukb-b-18377	Leg fat percentage (left)	66485442	3.59998e-08	0.0013903	454826	-0.00765636	1	A	C	0.295601
ebi-a-GCST90000046	Age at first sexual intercourse	66485442	4.39997e-08	0.0034	182791	0.0186	1	A	C
ukb-b-16446	Basal metabolic rate	66485442	7.10003e-08	0.00143846	454874	-0.00775214	1	A	C	0.295599
ukb-b-20531	Leg fat percentage (right)	66485442	7.19996e-08	0.0014084	454854	-0.00758665	1	A	C	0.2956
ukb-b-8909	Body fat percentage	66485442	8.9e-08	0.00170052	454633	-0.00909249	1	A	C	0.295583
ukb-b-9093	Arm predicted mass (left)	66485442	1.5e-07	0.00138262	454655	-0.00726913	1	A	C	0.295596
ukb-b-4424	Sleep duration	66485442	1.7e-07	0.00176714	460099	0.0092384	1	A	C	0.295649
ukb-b-16698	Arm predicted mass (right)	66485442	1.7e-07	0.00135693	454746	-0.00709761	1	A	C	0.295603
ukb-b-16407	Trunk fat percentage	66485442	3.40001e-07	0.0020414	454613	-0.0104059	1	A	C	0.295593
ukb-d-30140_irnt	Neutrophill count	66485442	3.60355e-07	0.00262648	349856	0.0133659	1	A	C	0.295605
ukb-b-19925	Arm fat-free mass (left)	66485442	4.20001e-07	0.00138815	454672	-0.00702408	1	A	C	0.295598
ukb-b-533	Ease of skin tanning	66485442	5.1e-07	0.00221571	453065	0.0111273	1	A	C	0.295594
ebi-a-GCST90000050	Age at first birth	66485442	6.06806e-07	0.0102	542901	0.051	1	A	C
ukb-b-16099	Leg fat-free mass (left)	66485442	6.29999e-07	0.0014344	454805	-0.00714541	1	A	C	0.2956
ukb-b-19520	Arm fat-free mass (right)	66485442	7.00003e-07	0.00136144	454753	-0.00675428	1	A	C	0.295604
ukb-b-20188	Arm fat percentage (left)	66485442	7.79992e-07	0.00167877	454724	-0.00829239	1	A	C	0.295599
ukb-b-13354	Whole body fat-free mass	66485442	8.19993e-07	0.00136752	454850	-0.0067437	1	A	C	0.295601
ebi-a-GCST90000045	Age at first sexual intercourse	66485442	9.40005e-07	0.0031	214547	0.0148	1	A	C
ukb-b-17271	Leg predicted mass (left)	66485442	1.09999e-06	0.001425	454799	-0.00694981	1	A	C	0.295601
ukb-b-12854	Arm fat percentage (right)	66485442	1.2e-06	0.00168828	454789	-0.00820349	1	A	C	0.295601
ukb-b-14540	Whole body water mass	66485442	1.29999e-06	0.00136977	454888	-0.00663173	1	A	C	0.295599
ukb-d-20116_0	Smoking status: Never	66485442	1.41661e-06	0.00128391	359706	0.00619196	1	A	C	0.295616
ukb-a-275	Leg fat mass (right)	66485442	1.44281e-06	0.00214589	331293	-0.0103412	1	A	C	0.295316
ukb-a-279	Leg fat mass (left)	66485442	1.51137e-06	0.00212138	331275	-0.0102034	1	A	C	0.295316
ukb-b-14310	Leg predicted mass (right)	66485442	2.1e-06	0.00142433	454834	-0.00675883	1	A	C	0.295602
ukb-d-30200_irnt	Neutrophill percentage	66485442	2.19003e-06	0.00262583	349861	0.0124336	1	A	C	0.295606
ukb-a-265	Whole body fat mass	66485442	2.70477e-06	0.00261886	330762	-0.0122881	1	A	C	0.295316
ukb-a-291	Trunk fat mass	66485442	2.7264e-06	0.00270247	331093	-0.0126759	1	A	C	0.295316
ukb-b-12828	Leg fat-free mass (right)	66485442	2.99999e-06	0.00143358	454835	-0.00669247	1	A	C	0.295601
ukb-b-17409	Trunk fat-free mass	66485442	6.80002e-06	0.00136235	454508	-0.00612905	1	A	C	0.295586
ukb-a-249	Weight	66485442	6.97493e-06	0.00234506	336227	-0.0105399	1	A	C	0.295316
ukb-b-9685	Trunk predicted mass	66485442	8.40001e-06	0.00135801	454463	-0.0060508	1	A	C	0.29558
ukb-d-30180_irnt	Lymphocyte percentage	66485442	8.85442e-06	0.00259787	349861	-0.0115436	1	A	C	0.295606
ieu-b-4763	C-reactive protein	66485442	9.68791e-06	0.0107		0.0473	1	A	C
ukb-a-274	Leg fat percentage (right)	66485442	1.35372e-05	0.00169989	331296	-0.00739672	1	A	C	0.295316
ebi-a-GCST90000048	Age at first birth	66485442	1.367e-05	0.0111	418758	0.0483	1	A	C
ukb-a-34	Comparative body size at age 10	66485442	1.41075e-05	0.00183737	331693	-0.00797832	1	A	C	0.295316
ukb-a-264	Body fat percentage	66485442	1.90933e-05	0.00205793	331117	-0.00879829	1	A	C	0.295316
ukb-a-287	Arm fat mass (left)	66485442	2.1254e-05	0.00263068	331164	-0.011184	1	A	C	0.295316
ukb-a-290	Trunk fat percentage	66485442	2.85167e-05	0.00246706	331113	-0.0103248	1	A	C	0.295316
eqtl-a-ENSG00000184588	ENSG00000184588	66485442	3.08631e-05	0.013352	31458	0.0556379	1	A	C	0.272963
ieu-b-4816	Body mass index	66485442	3.38797e-05	0.0206	112744	-0.0853	1	A	C
ukb-b-2134	Past tobacco smoking	66485442	3.40001e-05	0.00297631	424960	0.0123328	1	A	C	0.296128
ukb-a-283	Arm fat mass (right)	66485442	3.46162e-05	0.00262992	331226	-0.01089	1	A	C	0.295316
ebi-a-GCST004613	Sum neutrophil eosinophil counts	66485442	3.679e-05	0.00395888	170384	0.0163375	1	A	C	0.2968
ebi-a-GCST004626	Myeloid white cell count	66485442	3.77798e-05	0.00397432	169219	0.0163768	1	A	C	0.2969
ukb-d-30000_irnt	White blood cell (leukocyte) count	66485442	4.08837e-05	0.00263041	350470	0.0107912	1	A	C	0.295623
ebi-a-GCST004629	Neutrophil count	66485442	4.14897e-05	0.00395537	170702	0.0162132	1	A	C	0.2968
ukb-a-278	Leg fat percentage (left)	66485442	4.28549e-05	0.00167835	331278	-0.0068671	1	A	C	0.295316
ebi-a-GCST004620	Sum basophil neutrophil counts	66485442	4.28598e-05	0.00396208	170143	0.0162109	1	A	C	0.2968
ieu-b-4764	C-reactive protein	66485442	4.66402e-05	0.0061	61308	0.025	1	A	C
ukb-a-248	Body mass index (BMI)	66485442	4.75434e-05	0.00265485	336107	-0.0107985	1	A	C	0.295316
ebi-a-GCST004614	Granulocyte count	66485442	4.94903e-05	0.00396518	169822	0.0160908	1	A	C	0.2968
ukb-a-9	Sleep duration	66485442	5.37428e-05	0.00207326	335410	0.00837343	1	A	C	0.295316
ukb-b-3768	Age when periods started (menarche)	66485442	5.39995e-05	0.0022828	243944	0.00921354	1	A	C	0.294923
ukb-a-382	Waist circumference	66485442	5.4747e-05	0.00237706	336639	-0.00959008	1	A	C	0.295316
ebi-a-GCST004610	White blood cell count	66485442	7.76909e-05	0.00395837	172435	0.0156412	1	A	C	0.297
ukb-d-2247_0	Hearing difficulty/problems: No	66485442	9.45344e-05	0.00114674	346635	0.00447716	1	A	C	0.295716
ukb-a-388	Hip circumference	66485442	9.64695e-05	0.00265788	336601	-0.010364	1	A	C	0.295316
ukb-b-20261	Ever smoked	66485442	0.000109999	0.00110983	461066	-0.00428388	1	A	C	0.295617
ukb-a-282	Arm fat percentage (right)	66485442	0.000138487	0.00204117	331249	-0.0077787	1	A	C	0.295316
ukb-a-35	Comparative height size at age 10	66485442	0.000160702	0.00183244	332021	-0.00691556	1	A	C	0.295316
ukb-a-286	Arm fat percentage (left)	66485442	0.000165135	0.00203175	331198	-0.00765396	1	A	C	0.295316
ukb-d-22506_114	Tobacco smoking: Never smoked	66485442	0.000186132	0.0025083	91353	0.00937421	1	A	C	0.29645
ukb-b-18290	Age hayfever or allergic rhinitis diagnosed by doctor	66485442	0.00021	0.00975124	25486	-0.0361192	1	A	C	0.299756
ubm-a-2878	a2009s rh G pariet inf-Supramar area	66485442	0.000213796	0.0139	7916	-0.0514	1	A	C	0.29749
ebi-a-GCST011494	Daytime nap	66485442	0.000230001	0.00133923	452633	-0.00494405	1	A	C	0.29563
ebi-a-GCST90017006	Gut microbiota abundance (genus Eubacterium xylanophilum group id.14375)	66485442	0.000261842	0.0138017	14306	0.0500762	1	A	C
ubm-a-2735	DKTatlas lh posteriorcingulate area	66485442	0.000275423	0.0136	7916	-0.0494	1	A	C	0.29749
ukb-b-15851	Heel Broadband ultrasound attenuation, direct entry	66485442	0.000280001	0.00278013	265737	-0.0100952	1	A	C	0.29597
ieu-a-118	Neuroticism	66485442	0.000282202	0.0066	160958	-0.0241	1	A	C
ebi-a-GCST002920	Neuroticism	66485442	0.000282202	0.0066	63661	-0.0241	1	A	C
ukb-a-257	Hearing difficulty/problems: Yes	66485442	0.000339977	0.00120052	323978	-0.00430123	1	A	C	0.295316
ukb-d-30600_raw	Albumin	66485442	0.000348474	0.0071102	315268	-0.025429	1	A	C	0.29558
finn-b-G6_MONOPLE	Monoplegia	66485442	0.000367096	0.1246		-0.444	1	A	C	0.2348
ukb-b-223	Current tobacco smoking	66485442	0.000389996	0.00125799	462434	-0.00446439	1	A	C	0.295623
ebi-a-GCST90012115	Age-related hearing impairment (MTAG)	66485442	0.000398722	0.00245886	330759	0.00870664	1	A	C
ukb-a-500	Heel bone mineral density (BMD) T-score automated	66485442	0.000413067	0.00344003	194398	-0.012149	1	A	C	0.295316
bbj-a-62	Menarche	66485442	0.000439602	0.023		0.081	1	A	C	0.1074
ebi-a-GCST90000437	4E-BP1 levels	66485442	0.000474734	0.05132	982	0.17935	1	A	C
ukb-d-30610_irnt	Alkaline phosphatase	66485442	0.000475631	0.002572	344292	0.0089869	1	A	C	0.29563
ukb-d-30260_irnt	Mean reticulocyte volume	66485442	0.000477694	0.00264518	344728	-0.0092396	1	A	C	0.2956
ukb-b-8607	Ankle spacing width (right)	66485442	0.000490004	0.0034452	146181	-0.0120069	1	A	C	0.295013
ukb-a-268	Basal metabolic rate	66485442	0.000513701	0.00177976	331307	-0.00618208	1	A	C	0.295316
ukb-b-12621	Ever had stillbirth, spontaneous miscarriage or termination	66485442	0.000539995	0.00146792	247180	-0.00508208	1	A	C	0.2954
ubm-a-2552	NET100 1396	66485442	0.000549541	0.0175	7916	-0.0604	1	A	C	0.29749
ukb-b-4080	Ankle spacing width	66485442	0.000549997	0.00248932	265753	-0.00859907	1	A	C	0.295967
ebi-a-GCST006697	Parental longevity (combined parental attained age, Martingale residuals)	66485442	0.000560003	0.00247135	389166	-0.00848628	1	A	C	0.296068
ubm-a-1023	NET25 0077	66485442	0.000562341	0.0173	7916	-0.0598	1	A	C	0.29749
ukb-d-30600_irnt	Albumin	66485442	0.000584575	0.0027214	315268	-0.009358	1	A	C	0.29558
ukb-b-2209	Oily fish intake	66485442	0.00064	0.00211392	460443	-0.00721408	1	A	C	0.295616
ukb-b-2122	Ankle spacing width (left)	66485442	0.00064	0.00340244	146226	-0.0116179	1	A	C	0.295061
finn-b-E4_HYPERCHOL	Pure hypercholesterolaemia	66485442	0.000681303	0.0192		-0.0653	1	A	C	0.2348
ubm-a-1822	NET100 0666	66485442	0.000691831	0.0173	7916	-0.0587	1	A	C	0.29749
ukb-b-19379	Impedance of arm (left)	66485442	0.000700003	0.0015544	454850	0.00526846	1	A	C	0.295603
ukb-b-12018	Illnesses of mother: Chronic bronchitis/emphysema	66485442	0.000710003	0.000568592	423692	-0.00192484	1	A	C	0.295671
ukb-b-20124	Heel bone mineral density (BMD) T-score, automated	66485442	0.000710003	0.00281599	265753	-0.00952931	1	A	C	0.295967
ukb-b-19234	Heel quantitative ultrasound index (QUI), direct entry	66485442	0.000719996	0.00281601	265753	-0.00952857	1	A	C	0.295967
ukb-d-30730_irnt	Gamma glutamyltransferase	66485442	0.00074213	0.002454	344104	-0.0082788	1	A	C	0.29563
ukb-b-6306	Overall health rating	66485442	0.000749998	0.00165749	460844	-0.00558577	1	A	C	0.295649
finn-b-ALCOHOL_RELATED	Alcohol related diseases and deaths, all endoints	66485442	0.000769201	0.0165		-0.0556	1	A	C	0.2348
ubm-a-1333	NET100 0177	66485442	0.000831764	0.0173	7916	-0.0577	1	A	C	0.29749
ukb-b-8875	Heel bone mineral density (BMD)	66485442	0.000840001	0.00281553	265627	-0.00940141	1	A	C	0.295968
ukb-e-30650_MID	Aspartate aminotransferase	66485442	0.00089869	0.04558		0.1513	1	A	C	0.7499
ieu-b-4826	Cigarettes smoked per day	66485442	0.000908594	0.0706	24092	-0.2343	1	A	C
finn-b-J10_COLD	Acute nasopharyngitis(common cold)	66485442	0.000952401	0.0359		0.1188	1	A	C	0.2353
ubm-a-82	IDP T1 FAST ROIs L cing gyrus ant	66485442	0.000954993	0.0148	7916	-0.0487	1	A	C	0.29749
ukb-e-593_CSA	Hematuria	66485442	0.000961302	0.09636		0.3181	1	A	C	0.775

## Sheet: Supplementary Table 3
Supplementary Table 3: Phenome-wide association study (PheWAS) of the PDE4B variant with the highest posterior proability in the 95% credible set - FinnGen release 7
phenocode	phenostring	category	pval	beta	maf	maf_case	maf_control	n_case	n_control
ALCOHOL_RELATED	Alcohol related diseases and deaths, all endoints	Alcohol related diseases	1.70844e-06	-0.0546394	0.344985	0.331208	0.345912	19501	289653
K11_PULP_PERIAPICAL_INCLAVO	Diseases of pulp and periapical tissues, including avohilmo	XI Diseases of the digestive system (K11_)	1.93308e-06	-0.0308121	0.344985	0.338875	0.346773	70006	239148
K11_PULPITIS_4	Dental pulpitis 4	XI Diseases of the digestive system (K11_)	2.7472e-06	-0.0304081	0.344985	0.33892	0.346748	69641	239513
K11_PULPITIS_1	Dental pulpitis 1	XI Diseases of the digestive system (K11_)	2.92644e-06	-0.0303346	0.344985	0.338929	0.346743	69571	239583
OFFICIAL_TILASTOKESKUS	Alcohol related diseases, tilastokeskus definition	Alcohol related diseases	3.586e-06	-0.0545345	0.344985	0.331211	0.345848	18233	290921
AUD_SWEDISH	Alcohol use disorder, Swedish definition	Alcohol related diseases	5.79015e-06	-0.0542154	0.344985	0.331046	0.345831	17695	291459
F5_SUBSTANCE	Mental and behavioural disorders due to psychoctive substance use	V Mental and behavioural disorders (F5_)	2.31393e-05	-0.0491059	0.344985	0.332316	0.345815	19028	290126
KRA_PSY_SUBSTANCE	Substance abuse	Psychiatric endpoints from Katri R√§ikk√∂nen	3.05351e-05	-0.0490304	0.344985	0.332279	0.345794	18505	290649
J10_COPDNAS_INCLAVO	Other chronic obstructive pulmonary disease , including avohilmo	X Diseases of the respiratory system (J10_)	3.29572e-05	-0.0532016	0.344985	0.334236	0.345545	15320	293834
F5_ALCOHOL	Mental and behavioural disorders due to alcohol	V Mental and behavioural disorders (F5_)	4.31509e-05	-0.0512131	0.345089	0.331971	0.345815	16077	290126
K11_PULP_PERIAPICAL	Diseases of pulp and periapical tissues	XI Diseases of the digestive system (K11_)	5.46525e-05	-0.0671657	0.345783	0.331709	0.346323	8460	220537
K11_PULPITIS_1_ONLYAVO	Dental pulpitis 1, only avohilmo	XI Diseases of the digestive system (K11_)	7.73143e-05	-0.0262662	0.344985	0.339362	0.346483	65032	244122
L12_PILONIDALCYST	Pilonidal cyst	XII Diseases of the skin and subcutaneous tissue (L12_)	7.75961e-05	-0.129225	0.345082	0.317595	0.345282	2137	293404
K11_PULPITIS_4_ONLYAVO	Dental pulpitis 4, only avohilmo	XI Diseases of the digestive system (K11_)	7.95463e-05	-0.0261449	0.344985	0.339398	0.346488	65546	243608
KRA_PSY_SUBSTANCE_EXMORE	Substance abuse (more control exclusions)	Psychiatric endpoints from Katri R√§ikk√∂nen	8.99995e-05	-0.0490909	0.344991	0.332279	0.346	18505	233029
F5_SUBSNOALCO	Substance use, excluding alcohol	V Mental and behavioural disorders (F5_)	0.000100865	-0.0835076	0.345426	0.324242	0.345815	5332	290126
AUD	Alcohol use disorder, ICD-based	V Mental and behavioural disorders (F5_)	0.000342153	-0.0501192	0.344985	0.331643	0.345554	12662	296492
O15_ABORT_MEDICAL	Medical abortion	XV Pregnancy, childbirth and the puerperium (O15_)	0.000451014	-0.0342678	0.344017	0.336291	0.345834	29289	124547
ALCOHOLMENTAL	Mental and behavioural disorders due to alcohol, excluding acute intoxication	Alcohol related diseases	0.000486833	-0.0468112	0.344985	0.332379	0.345576	13847	295307
COPD_MODE	COPD (mode)	Comorbidities of Asthma	0.000602976	-0.0496693	0.345562	0.336308	0.346204	12681	182685
K11_GALLBLAOTH	Other diseases of gallbladder	XI Diseases of the digestive system (K11_)	0.000847325	0.160849	0.345138	0.383662	0.34501	908	273442
JUVEN_ARTHR	Juvenile arthritis (FINNGEN)	Rheuma endpoints	0.000899063	-0.14457	0.345403	0.312469	0.345569	1203	238484
F5_ALCOHOLAC	Acute alcohol intoxication	V Mental and behavioural disorders (F5_)	0.00102426	-0.060526	0.345425	0.329201	0.345815	6984	290126
K11_ORAL	Diseases of oral cavity, salivary glands and jaws	XI Diseases of the digestive system (K11_)	0.00117601	-0.0194368	0.344985	0.341653	0.346323	88617	220537
ST19_OTHER_UNSPE_INJURI_HEAD	Other and unspecified injuries of head	XIX Injury, poisoning and certain other consequences of external causes (ST19_)	0.00120767	-0.170202	0.345459	0.306138	0.345576	813	274351
Z21_DONORS_ORGANS_TISSU	Donors of organs and tissues	XXI Factors influencing health status and contact with health services (Z21_)	0.00121529	-0.331675	0.344764	0.269773	0.344821	202	268560
RX_CODEINE_TRAMADOL	Codeine or tramadol medication	Drug purchase endpoints	0.00128852	-0.02492	0.344985	0.338319	0.346104	44453	264701
FG_CARDMYO	Cardiomyopathy (excluding other)	Cardiometabolic endpoints	0.00133042	-0.0850292	0.345578	0.325571	0.345875	3341	225036
F5_OCD	Obsessive-compulsive disorder	V Mental and behavioural disorders (F5_)	0.00139695	0.124663	0.345243	0.370032	0.345112	1466	278818
E4_OBESITY_HYPER	Obesity and other hyperalimentation	IV Endocrine, nutritional and metabolic diseases (E4_)	0.00155242	-0.0391815	0.344985	0.33509	0.345511	15607	293547
E4_OBESITY	Obesity	IV Endocrine, nutritional and metabolic diseases (E4_)	0.00162963	-0.039111	0.344988	0.3351	0.345511	15517	293547
ST19_OTHER_COMPLICATIO_SURGI_MEDICAL_CARE_NOT_ELSEW_CLASSIFIED	Other complications of surgical and medical care, not elsewhere classified	XIX Injury, poisoning and certain other consequences of external causes (ST19_)	0.00171057	-0.110923	0.345134	0.318838	0.345306	1819	278724
E4_OBESITYNAS	Obesity, other/unspecified	IV Endocrine, nutritional and metabolic diseases (E4_)	0.00193281	-0.0525651	0.345111	0.330796	0.345507	8129	293637
I9_CARDMPRI	Cardiomyopathies, Primary/intrinsic	IX Diseases of the circulatory system (I9_)	0.00223213	-0.0823403	0.345509	0.326045	0.345797	3238	218984
N14_INFLUTH	Inflammatory disease of uterus	XIV Diseases of the genitourinary system (N14_)	0.00231787	-0.0807405	0.344263	0.325032	0.344665	3281	156724
F5_ANAPER	Anankastic personality disorder	V Mental and behavioural disorders (F5_)	0.00245194	0.158319	0.345192	0.380204	0.345102	773	300493
E4_NUTRIDEF	Other nutritional deficiencies	IV Endocrine, nutritional and metabolic diseases (E4_)	0.00262464	-0.0366104	0.344985	0.335757	0.345493	16157	292997
K11_ABSCANAL	Abscess of anal and rectal regions	XI Diseases of the digestive system (K11_)	0.00265993	-0.101775	0.345017	0.321405	0.345202	1980	253186
M13_SYNOTENDINOTH	Disorders of synovium and tendon in diseases classified elsewhere	XIII Diseases of the musculoskeletal system and connective tissue (M13_)	0.00274631	-0.22257	0.345585	0.29596	0.345671	399	231460
M13_JUVEARTH	Other juvenile arthritis	XIII Diseases of the musculoskeletal system and connective tissue (M13_)	0.00276223	-0.140974	0.345936	0.313885	0.346098	1023	202617
K11_GINGIVITIS_PERIODONTAL	Gingivitis and periodontal diseases	XI Diseases of the digestive system (K11_)	0.0030265	-0.0200495	0.345118	0.340983	0.346323	64311	220537
J10_COPDNAS	Other chronic obstructive pulmonary disease	X Diseases of the respiratory system (J10_)	0.00347712	-0.0411838	0.345417	0.336308	0.345863	12681	259128
K11_INTUSS	Intussusception	XI Diseases of the digestive system (K11_)	0.0034784	0.203025	0.345285	0.39583	0.345202	418	253186
J10_COPD	COPD	X Diseases of the respiratory system (J10_)	0.00355345	-0.0402536	0.345409	0.33653	0.345863	13255	259128
ST19_TRAUMAT_AMPUT_WRIST_HAND	Traumatic amputation of wrist and hand	XIX Injury, poisoning and certain other consequences of external causes (ST19_)	0.00388929	0.140794	0.345351	0.380458	0.345239	893	279063
K11_PARALIL	Paralytic ileus	XI Diseases of the digestive system (K11_)	0.00396424	0.148511	0.345307	0.378503	0.345202	799	253186
F5_ALCOHOL_DEPENDENCE	Alcohol dependence	V Mental and behavioural disorders (F5_)	0.0039699	-0.0500674	0.345423	0.331414	0.345815	8137	290126
G6_MONOPLE	Monoplegia	VI Diseases of the nervous system (G6_)	0.0040944	-0.255851	0.345076	0.280513	0.345133	275	306432
N14_RENFAILNAS	Unspesified kidney failure	XIV Diseases of the genitourinary system (N14_)	0.00430071	0.0984188	0.344959	0.367565	0.34482	1843	299094
PAIN	Pain (limb, back, neck, head abdominally)	Miscellaneous, not yet classified endpoints	0.00432733	-0.0157557	0.344918	0.342058	0.347042	131493	177045
M13_HYPERMOBILITY	Hypermobility syndrome	XIII Diseases of the musculoskeletal system and connective tissue (M13_)	0.00459293	-0.127137	0.345018	0.312784	0.34514	1129	300162
COPD_HOSPITAL	COPD, hospital admissions	COPD and related endpoints	0.00460532	-0.040008	0.344985	0.33667	0.345333	12419	296735
N14_MENSIRREG	Irregular menses	XIV Diseases of the genitourinary system (N14_)	0.00481305	-0.0387473	0.343613	0.335338	0.344337	13001	148629
K11_PARODON_PERIAPIC_CHRONIC	Chronic periapical parodontitis	XI Diseases of the digestive system (K11_)	0.0048146	-0.0635027	0.346032	0.331858	0.346323	4528	220537
H8_VESTIBNEUR	Vestibular neuronitis	VIII Diseases of the ear and mastoid process (H8_)	0.00497737	-0.0989865	0.344979	0.322311	0.345119	1824	295280
O15_PREG_ABORT	Pregnancy with abortive outcome	XV Pregnancy, childbirth and the puerperium (O15_)	0.00497978	-0.0224113	0.344118	0.339772	0.345834	49199	124547
CD2_BENIGN_SIGMOID_COLON	Benign neoplasm: Sigmoid colon	II Neoplasms from hospital discharges (CD2_)	0.00553363	-0.0711312	0.344985	0.32738	0.345186	3488	305666
M13_OSTEOPOROSIS	Osteoporosis	XIII Diseases of the musculoskeletal system and connective tissue (M13_)	0.00659584	0.0562548	0.344996	0.356374	0.344789	5354	294793
VWXY20_SUPPLE_FACTO_RELATED_CAUSES_MORBIDI_MORTA_CLASSIFIED_ELSEW	Supplementary factors related to causes of morbidity and mortality classified elsewhere	XX External causes of morbidity and mortality (VWXY20_)	0.00697477	-0.161482	0.344985	0.302801	0.345071	630	308524
F5_OTHERSUB	Mental and behavioural disorders due to multiple drug use and use of multiple drugs and use of other psycoactive substances	V Mental and behavioural disorders (F5_)	0.00703558	-0.0960016	0.345193	0.320915	0.345349	1950	303822
CD2_BENIGN_SIGMOID_COLON_EXALLC	Benign neoplasm: Sigmoid colon (controls excluding all cancers)	II Neoplasms from hospital discharges (CD2_)	0.00717447	-0.0693635	0.344556	0.32738	0.344799	3488	246543
O15_POOR_FETGRO	Poor fetal growth	XV Pregnancy, childbirth and the puerperium (O15_)	0.00738499	-0.0799835	0.344118	0.326174	0.344388	2579	171167
Z21_CONTRACEPTIVE_MANAG	Contraceptive management	XXI Factors influencing health status and contact with health services (Z21_)	0.00739571	-0.0306214	0.345051	0.337713	0.345633	19929	251209
M13_THORACISPINEPAIN	Pain in thoracic spine	XIII Diseases of the musculoskeletal system and connective tissue (M13_)	0.00782438	0.067945	0.345965	0.354899	0.34583	3434	227388
MYCOBLUNGATYPICA	Atypical mycobacterium lung infection	Interstitial lung disease endpoints	0.00871766	0.245657	0.345162	0.40705	0.345116	220	300005
COPD_EARLY_EXMORE	Early onset COPD (more control exclusions)	COPD and related endpoints	0.00876173	-0.053872	0.345744	0.334337	0.346095	5587	181596
D3_AGRANULOCYTOSIS	Agranulocytosis	III Diseases of the blood and blood-forming organs and certain disorders involving the immune mechanism (D3_)	0.00955322	-0.0782375	0.345019	0.327491	0.345162	2491	304076
AB1_WHOOPCOUGH	Whooping cough	I Certain infectious and parasitic diseases (AB1_)	0.00963385	-0.325197	0.345026	0.265456	0.345063	128	276179
R18_ABDOMI_PELVIC_PAIN	Abdominal and pelvic pain	XVIII Symptoms, signs and abnormal clinical and laboratory findings, not elsewhere classified (R18_)	0.00984102	-0.0165043	0.344738	0.341481	0.345833	74895	222728
JOINTPAIN	Pain in joint	XIII Diseases of the musculoskeletal system and connective tissue (M13_)	0.00984872	-0.0287938	0.346109	0.33715	0.34715	20659	177661
F5_MILDRET	Mild mental retardation	V Mental and behavioural disorders (F5_)	0.0100888	-0.154984	0.344994	0.308989	0.345067	628	308146
ST19_INJURI_HEAD	Injuries to the head	XIX Injury, poisoning and certain other consequences of external causes (ST19_)	0.0101894	-0.0219118	0.344985	0.340326	0.345576	34803	274351
M13_BICIPITALTEND	Bicipital tendinitis	XIII Diseases of the musculoskeletal system and connective tissue (M13_)	0.010224	-0.120615	0.345536	0.315089	0.345671	1021	231460
I9_THROMBICV	Nonpyogenic thrombosis of intracranial venous system	IX Diseases of the circulatory system (I9_)	0.0103378	-0.284927	0.345205	0.277399	0.345245	169	284164
ST19_TOXIC_EFFEC_SUBST_CHIEF_NONME_SOURCE	Toxic effects of substances chiefly nonmedicinal as to source	XIX Injury, poisoning and certain other consequences of external causes (ST19_)	0.0104643	-0.0740546	0.344985	0.325122	0.34516	2707	306447
AB1_OTHER_MYCOBAC	Infection due to other mycobacteria	I Certain infectious and parasitic diseases (AB1_)	0.0104665	0.222281	0.345117	0.396078	0.345063	293	276179
L12_ACNE_CONGLOBLATA	Acne conglobata	XII Diseases of the skin and subcutaneous tissue (L12_)	0.010665	0.378331	0.345127	0.428902	0.345098	100	297544
ALCOPANCCHRON	Alcohol-induced chronic pancreatitis	Alcohol related diseases	0.0107793	-0.101446	0.344985	0.318323	0.345108	1425	307729
CD2_PRIMARY_LYMPHOID_HEMATOPOIETIC	Primary_lymphoid and hematopoietic malignant neoplasms	II Neoplasms from hospital discharges (CD2_)	0.0111068	0.0515423	0.344985	0.357123	0.344763	5537	303617
N14_OVARYCYST	Ovarian cyst	XIV Diseases of the genitourinary system (N14_)	0.0113661	-0.0325572	0.344076	0.337319	0.34523	16119	94394
ARTRHO_POSTDYSENTERIC	Postydysenteric arthropathy	Rheuma endpoints	0.0113862	0.247129	0.345056	0.408275	0.345014	200	307448
O15_PREG_BIRTH_PUERP	Pregnancy, childbirth and the puerperium	XV Pregnancy, childbirth and the puerperium (O15_)	0.011512	-0.0195367	0.344118	0.342464	0.347481	116466	57280
Z21_EXAM_ENCOUNTER_ADMINISTR_PURPO	Examination and encounter for administrative purposes	XXI Factors influencing health status and contact with health services (Z21_)	0.0115609	-0.230462	0.346233	0.28931	0.346327	261	158720
CD2_PRIMARY_LYMPHOID_HEMATOPOIETIC_EXALLC	Primary_lymphoid and hematopoietic malignant neoplasms (controls excluding all cancers)	II Neoplasms from hospital discharges (CD2_)	0.0120759	0.0512839	0.344918	0.357123	0.344646	5537	248695
CD2_BENIGN_CONNSOFT_HEADFACETRUNK_EXALLC	Benign neoplasm: Connective and other soft tissue of head, face and neck (controls excluding all cancers)	II Neoplasms from hospital discharges (CD2_)	0.0127093	0.194772	0.344691	0.385704	0.34463	368	248426
E4_OBESITYCAL	Obesity due to excess calories	IV Endocrine, nutritional and metabolic diseases (E4_)	0.0129557	-0.036502	0.345198	0.336791	0.345507	10780	293637
CD2_BENIGN_CONNSOFT_HEADFACETRUNK	Benign neoplasm: Connective and other soft tissue of head, face and neck	II Neoplasms from hospital discharges (CD2_)	0.0129906	0.193958	0.344985	0.385704	0.344936	368	308786
CD2_BENIGN_RECTUM	Benign neoplasm: Rectum	II Neoplasms from hospital discharges (CD2_)	0.0130053	-0.0640603	0.344985	0.329578	0.345157	3414	305740
F5_AGORAPHOBIA	Agoraphobia	V Mental and behavioural disorders (F5_)	0.0131253	-0.142834	0.34503	0.311243	0.345112	676	278818
F5_GENDER	Gender identity disorders	V Mental and behavioural disorders (F5_)	0.0132507	-0.245643	0.345059	0.287663	0.345102	226	300493
COPD_LATER	Later onset COPD	COPD and related endpoints	0.0132709	-0.0542853	0.346778	0.337859	0.350133	7094	18856
J10_LOWCHRON	Chronic lower respiratory diseases	X Diseases of the respiratory system (J10_)	0.0135519	-0.0181896	0.344985	0.340435	0.345863	50026	259128
VOCALCORDDYS	Vocal cord dysfunction	COPD and related endpoints	0.0136279	-0.131698	0.346514	0.320614	0.346679	795	124921
L12_NECROLIPOIDIC	Necrobiosis lipoidica, not elsewhere classified	XII Diseases of the skin and subcutaneous tissue (L12_)	0.014172	0.288684	0.345148	0.420543	0.345115	130	291889
M13_JUVERHEU	Juvenile rheuma	XIII Diseases of the musculoskeletal system and connective tissue (M13_)	0.0142341	-0.155004	0.345996	0.309294	0.346098	561	202617
ST19_INJURI_ANKLE_FOOT	Injuries to the ankle and foot	XIX Injury, poisoning and certain other consequences of external causes (ST19_)	0.0142548	-0.0277637	0.344985	0.339271	0.345351	18646	290508
E4_OBESITYXTRMALV	Extreme obesity with alveolar hypoventilation	IV Endocrine, nutritional and metabolic diseases (E4_)	0.0143589	-0.131335	0.345429	0.31605	0.345507	777	293637
COPD_EARLY	Early onset COPD	COPD and related endpoints	0.0148139	-0.0494135	0.345152	0.334337	0.345356	5587	296473
CD2_BENIGN_RECTUM_EXALLC	Benign neoplasm: Rectum (controls excluding all cancers)	II Neoplasms from hospital discharges (CD2_)	0.0149517	-0.0631838	0.344561	0.329578	0.344769	3414	246591
DRUGADVERS_NEUTROPENIA	Drug-induced neutropenia	III Diseases of the blood and blood-forming organs and certain disorders involving the immune mechanism (D3_)	0.0157874	-0.0927826	0.344985	0.323456	0.345091	1521	307633
CD2_BENIGN_RETINA_EXALLC	Benign neoplasm: Retina (controls excluding all cancers)	II Neoplasms from hospital discharges (CD2_)	0.0158176	0.358864	0.344665	0.426092	0.344632	101	248627
ST19_INJURY_URINARY_PELVIC_ORGANS	Injury of urinary and pelvic organs	XIX Injury, poisoning and certain other consequences of external causes (ST19_)	0.016122	0.176734	0.345102	0.382718	0.34505	414	299957
AB1_EBV	Infectious mononucleosis	I Certain infectious and parasitic diseases (AB1_)	0.0163697	-0.0842058	0.344973	0.326794	0.345084	1835	301439
H8_EXT_NAS	Otitis externa, unspecified	VIII Diseases of the ear and mastoid process (H8_)	0.0164748	-0.0791435	0.344914	0.327725	0.345031	2059	301978
E4_LIPOPROT	Disorders of lipoprotein metabolism and other lipidaemias	IV Endocrine, nutritional and metabolic diseases (E4_)	0.0165577	-0.0231828	0.345054	0.34033	0.345554	28524	269572
ST19_TOXIC_EFFECT_ALCOHOL	Toxic effect of alcohol	Alcohol related diseases	0.0168221	-0.158857	0.345091	0.30365	0.34516	512	306447
CD2_BENIGN_RETINA	Benign neoplasm: Retina	II Neoplasms from hospital discharges (CD2_)	0.0169508	0.354741	0.344985	0.426092	0.344958	101	309053
F5_VASCDEM	Vascular dementia	V Mental and behavioural disorders (F5_)	0.017071	-0.091508	0.345022	0.325817	0.345125	1602	297552
D3_SCNDPOLYCYTHAEMIA	Secondary polycythaemia	III Diseases of the blood and blood-forming organs and certain disorders involving the immune mechanism (D3_)	0.0173512	-0.176227	0.345112	0.307159	0.345162	407	304076
RX_PARACETAMOL_NSAID	Paracetamol of NSAID medication	Drug purchase endpoints	0.0175231	-0.0168931	0.344985	0.343846	0.349981	251779	57375
J10_PNEUMOBACTEROTH	Bacterial pneumonia, not elsewhere classified	X Diseases of the respiratory system (J10_)	0.0176425	-0.0336265	0.345027	0.337627	0.345363	11881	261719
G6_NEURO	Neurological diseases	VI Diseases of the nervous system (G6_)	0.0178127	-0.0136832	0.344985	0.342471	0.346308	106629	202525
H7_PTERYGIUM	Pterygium	VII Diseases of the eye and adnexa (H7_)	0.0179168	-0.148731	0.3451	0.314303	0.345161	567	285087
FG_OTHHEART	Other heart diseases	Cardiometabolic endpoints	0.0179399	-0.0177168	0.344874	0.342603	0.346095	84118	156457
Z21_ACQUI_ABSENCE_ORGANS_NOT_ELSEW_CLASSIFIED	Acquired absence of organs, not elsewhere classified	XXI Factors influencing health status and contact with health services (Z21_)	0.0181364	0.235334	0.345281	0.396791	0.345238	223	270158
ALCOPANCACU	Acohol-induced acute pancreatitis	Alcohol related diseases	0.0184506	-0.132736	0.344985	0.314221	0.345055	705	308449
C3_HEART_MEDIASTINUM_PLEURA_EXALLC	Malignant neoplasm of heart, mediastinum and pleura (controls excluding all cancers)	II Neoplasms, from cancer register (ICD-O-3)	0.0188114	0.247783	0.345064	0.396758	0.34502	202	238678
G6_CPETAL	Cerebral palsy and other paralytic syndromes	VI Diseases of the nervous system (G6_)	0.0189832	-0.0675091	0.344985	0.328229	0.345133	2722	306432
C3_HEART_MEDIASTINUM_PLEURA	Malignant neoplasm of heart, mediastinum and pleura	II Neoplasms, from cancer register (ICD-O-3)	0.0191633	0.247125	0.344985	0.396758	0.344951	202	308952
L12_VASCULITISSKIN	Vasculitis limited to skin, not elsewhere classified	XII Diseases of the skin and subcutaneous tissue (L12_)	0.0193388	0.159121	0.345173	0.380819	0.345115	482	291889
E4_ENDODIS	Other endocrine disorders	IV Endocrine, nutritional and metabolic diseases (E4_)	0.0195344	0.0988592	0.345067	0.371388	0.344957	1246	297590
I9_CARDMYO	Cardiomyopathy	IX Diseases of the circulatory system (I9_)	0.0197047	-0.0526488	0.345513	0.332017	0.345797	4606	218984
H7_DIVERGSTRAB	Divergent concomitant strabismus	VII Diseases of the eye and adnexa (H7_)	0.02	0.0806406	0.345124	0.363913	0.345006	1863	297342
R18_PAIN_THROAT_CHEST	Pain in throat and chest	XVIII Symptoms, signs and abnormal clinical and laboratory findings, not elsewhere classified (R18_)	0.020036	-0.0197825	0.345109	0.340197	0.345943	37984	223726
R18_OTHER_ILL_D_UNSPE_CAUSES_MORTA	Other ill-defined and unspecified causes of mortality	XVIII Symptoms, signs and abnormal clinical and laboratory findings, not elsewhere classified (R18_)	0.0200641	0.136465	0.34499	0.370883	0.344935	658	308337
D3_BLOODOTHER	Other diseases of blood and blood-forming organs	III Diseases of the blood and blood-forming organs and certain disorders involving the immune mechanism (D3_)	0.0201331	-0.0491541	0.344985	0.334335	0.345162	5078	304076
I9_VARICVESOTH	Varicose veins of other sites	IX Diseases of the circulatory system (I9_)	0.0201391	-0.0906824	0.344871	0.327646	0.344966	1469	267090
K11_MAXIL_PROGN	Maxillary prognathism	XI Diseases of the digestive system (K11_)	0.0202908	0.379082	0.344985	0.433853	0.344961	83	309071
C3_CLL	Chronic lymphocytic leukaemia	II Neoplasms, from cancer register (ICD-O-3)	0.0204249	0.165488	0.344985	0.383811	0.34493	437	308717
COPD_LATER_EXMORE	Later onset COPD (more control exclusions)	COPD and related endpoints	0.0204597	-0.0614599	0.345234	0.337859	0.35182	7094	7944
C3_CLL_EXALLC	Chronic lymphocytic leukaemia (controls excluding all cancers)	II Neoplasms, from cancer register (ICD-O-3)	0.020513	0.165695	0.345083	0.383811	0.345012	437	238673
ALCOHOLACUTE10	Acute alcohol intoxication	Alcohol related diseases	0.0205187	-0.0506281	0.34502	0.331087	0.345242	4820	303471
K11_ASYMMETRY_JAW	Asymmetry of jaw	XI Diseases of the digestive system (K11_)	0.02064	-0.203647	0.344985	0.302152	0.345024	287	308867
M13_PATELLAOTH	Other disorders of patella	XIII Diseases of the musculoskeletal system and connective tissue (M13_)	0.0209759	-0.0488879	0.345805	0.33421	0.346098	5115	202617
ST19_INJURY_OTHER_UNSPE_INTRAT_ORGANS	Injury of other and unspecified intrathoracic organs	XIX Injury, poisoning and certain other consequences of external causes (ST19_)	0.0211057	-0.0944415	0.345027	0.325589	0.345114	1332	298234
L12_HYPERTROPHICSKIN	Hypertrophic disorders of skin	XII Diseases of the skin and subcutaneous tissue (L12_)	0.0214028	-0.0995352	0.345013	0.320191	0.345115	1198	291889
K11_LIVER	Diseases of liver	XI Diseases of the digestive system (K11_)	0.0215695	-0.038595	0.344985	0.33607	0.345226	8140	301014
I9_HEARTFAIL_AND_ANTIHYPERT	Heart failure and antihypertensive medication	Cardiometabolic endpoints	0.0223733	-0.0331124	0.345657	0.33926	0.346448	18650	150798
J10_VIRALPNEUMO	Viral pneumonia	X Diseases of the respiratory system (J10_)	0.022934	-0.0714845	0.345236	0.330545	0.345363	2272	261719
SMOKING	Smoking	Miscellaneous, not yet classified endpoints	0.0230006	-0.0718478	0.346252	0.324605	0.346679	2464	124921
M13_ARTHTROSIS_COX_PRIM_HIPSURG	Coxarthrosis, primary, with hip surgery	XIII Diseases of the musculoskeletal system and connective tissue (M13_)	0.0230012	-0.0334203	0.344954	0.337668	0.345231	11170	294134
AB1_DERMATOPHYTOSIS	Dermatophytosis	I Certain infectious and parasitic diseases (AB1_)	0.0230351	-0.0677623	0.344952	0.32753	0.345098	2545	303114
F5_SEDAHYP	Mental and behavioural disorders due to sedatives or hypnotics	V Mental and behavioural disorders (F5_)	0.0234579	-0.0827231	0.345227	0.323771	0.345349	1728	303822
R18_OTHER_SYMPTOMS_SIGNS_INVOLVI_GENERAL_SENSA_PERCEP	Other symptoms and signs involving general sensations and perceptions	XVIII Symptoms, signs and abnormal clinical and laboratory findings, not elsewhere classified (R18_)	0.0235245	-0.128286	0.345254	0.315124	0.345331	704	275050
J10_PNEUMOBACT	Bacterial pneumoniae	X Diseases of the respiratory system (J10_)	0.0237432	-0.0311371	0.345036	0.33823	0.345363	12611	261719
L12_HYPETROPHICSCAR	Hypertrophic scar	XII Diseases of the skin and subcutaneous tissue (L12_)	0.0238688	-0.100831	0.345017	0.319763	0.345115	1126	291889
ST19_OPEN_WOUND_HEAD	Open wound of head	XIX Injury, poisoning and certain other consequences of external causes (ST19_)	0.0244456	-0.0302991	0.345249	0.338329	0.345576	12965	274351
F5_MENTRET	Mental retardation	V Mental and behavioural disorders (F5_)	0.0246985	-0.106588	0.344985	0.319783	0.345067	1008	308146
C3_OTHER_OR_ILLDEFINED_SITES	Malignant neoplasm of other and ill-defined sites	II Neoplasms, from cancer register (ICD-O-3)	0.0249322	-0.351997	0.344985	0.264059	0.345008	91	309063
I9_ARTEMBTHRLOW	Arterial embolism and thrombosis of lower extremity artery	IX Diseases of the circulatory system (I9_)	0.0249339	-0.123961	0.345249	0.31769	0.345319	736	288638
K11_STOMATITIS	Stomatitis and related lesions	XI Diseases of the digestive system (K11_)	0.0255	-0.0780954	0.346175	0.328305	0.346323	1832	220537
M13_PANNICULITIS	Panniculitis affecting regions of neck and back	XIII Diseases of the musculoskeletal system and connective tissue (M13_)	0.0260747	-0.110076	0.345727	0.320256	0.34583	916	227388
N14_CALCULOWER	Calculus of lower urinary tract	XIV Diseases of the genitourinary system (N14_)	0.0262035	-0.105132	0.344974	0.323007	0.345047	1005	301094
CIRRHOSIS_BROAD	Cirrhosis, broad definition used in the article https://doi.org/10.1101/594523	Gastrointestinal endpoints	0.0264545	-0.0609311	0.344985	0.329289	0.345139	3009	306145
G6_CERVROOT	Cervical root disorders	VI Diseases of the nervous system (G6_)	0.0265668	0.258043	0.345437	0.402394	0.345403	163	273097
K11_CARIES	Dental caries	XI Diseases of the digestive system (K11_)	0.0266968	-0.0418058	0.346055	0.336925	0.346323	6478	220537
AB1_SCARLET_FEVER	Scarlet fever	I Certain infectious and parasitic diseases (AB1_)	0.0267104	0.262268	0.345096	0.404605	0.345063	155	276179
N14_OTHNONINFUTER	Other noninflammatory disorders of uterus, except cervix	XIV Diseases of the genitourinary system (N14_)	0.0267559	0.0418916	0.345976	0.355691	0.34523	7254	94394
CD2_BENIGN_HYPOPHARYNX	Benign neoplasm: Hypopharynx	II Neoplasms from hospital discharges (CD2_)	0.027019	-0.358002	0.344985	0.264637	0.345007	85	309069
DM_RET_VEIN_OCCLU	Retinal vein occlusion (central or branch)	Diabetes endpoints	0.0271588	0.138594	0.344576	0.373612	0.344511	572	255766
C3_OTHER_OR_ILLDEFINED_SITES_EXALLC	Malignant neoplasm of other and ill-defined sites (controls excluding all cancers)	II Neoplasms, from cancer register (ICD-O-3)	0.027237	-0.345765	0.344989	0.264059	0.34502	91	238678
E4_METABOLIA	Metabolic disorders	IV Endocrine, nutritional and metabolic diseases (E4_)	0.0273099	-0.018351	0.344985	0.341109	0.345554	39582	269572
E4_VIT_B_DEF	Deficiency of other B group vitamins	IV Endocrine, nutritional and metabolic diseases (E4_)	0.0273445	0.154118	0.345544	0.37808	0.345493	458	292997
M13_JOINTOTH	Other specific joint derangements/joint disorders	XIII Diseases of the musculoskeletal system and connective tissue (M13_)	0.0276198	-0.0223906	0.345231	0.338119	0.346098	24689	202617
CD2_BENIGN_HYPOPHARYNX_EXALLC	Benign neoplasm: Hypopharynx (controls excluding all cancers)	II Neoplasms from hospital discharges (CD2_)	0.0280808	-0.356062	0.344636	0.264637	0.344664	85	248646
Z21_PERSONAL_HISTORY_ALLERGY_DRUGS_MEDICAM_BIOLO_SUBST	Personal history of allergy to drugs, medicaments and biological substances	XXI Factors influencing health status and contact with health services (Z21_)	0.0286986	0.272287	0.345269	0.403641	0.345238	140	270158
ULCERENTER	Ulcerative enterocolitis	Gastrointestinal endpoints	0.0290489	0.121017	0.345065	0.373258	0.344996	725	296008
Z21_SUPERV_HIGH_R_PREGNAC	Supervision of high-risk pregnancy	XXI Factors influencing health status and contact with health services (Z21_)	0.0294666	-0.0317226	0.344633	0.337608	0.345388	13050	121477
I9_CVD	Cardiovascular diseases	IX Diseases of the circulatory system (I9_)	0.0296006	-0.0136101	0.344985	0.34371	0.346466	166137	143017
T2D_WIDE	Type 2 diabetes, wide definition	Diabetes endpoints	0.0297742	0.0212567	0.345205	0.35019	0.344644	28960	257444
D3_SPLEENDISEASE	Diseases of spleen	III Diseases of the blood and blood-forming organs and certain disorders involving the immune mechanism (D3_)	0.0299364	-0.194778	0.345123	0.301925	0.345162	276	304076
G6_MIGRAINE_WITH_AURA_TRIPTAN	Migraine with aura and triptan purchases	VI Diseases of the nervous system (G6_)	0.0299972	-0.0585045	0.345306	0.329341	0.34549	3210	278487
L12_SKIN	Diseases of the skin and subcutaneous tissue	XII Diseases of the skin and subcutaneous tissue (L12_)	0.0306719	-0.013456	0.344985	0.341873	0.346023	77334	231820
I9_VASCDEM	Vascular dementia	IX Diseases of the circulatory system (I9_)	0.0307419	-0.0839329	0.344987	0.327198	0.345081	1560	297183
AB1_POLIOMYELITIS	Acute poliomyelitis	I Certain infectious and parasitic diseases (AB1_)	0.0308994	0.182459	0.344972	0.385929	0.34493	312	307472
ATOPIC_STRICT_REIMB	Atopic dermatitis, strict definition with reimbursement	XII Diseases of the skin and subcutaneous tissue (L12_)	0.031052	-0.0362839	0.345125	0.335662	0.345406	8281	278634
ST19_OPEN_WOUND_HIP_THIGH	Open wound of hip and thigh	XIX Injury, poisoning and certain other consequences of external causes (ST19_)	0.0310628	-0.129961	0.344706	0.315654	0.344766	614	297514
R18_OTHER_SKIN_CHANG	Other skin changes	XVIII Symptoms, signs and abnormal clinical and laboratory findings, not elsewhere classified (R18_)	0.0317307	-0.0638218	0.344838	0.331422	0.344955	2552	291442
H8_HL_MIX_NAS	Mixed conductive and sensorineural hearing loss	VIII Diseases of the ear and mastoid process (H8_)	0.0319698	0.0608964	0.34488	0.358948	0.344736	2815	274935
F5_TOBAC	Mental and behavioural disorders due to tobacco	V Mental and behavioural disorders (F5_)	0.0324728	-0.0793672	0.345234	0.323986	0.345349	1641	303822
C3_RENAL_PELVIS_EXALLC	Malignant neoplasm of renal pelvis (controls excluding all cancers)	II Neoplasms, from cancer register (ICD-O-3)	0.0325762	0.319194	0.345049	0.413412	0.34502	100	238678
BRUXISM	Bruxism	Dental endpoints	0.0331589	-0.200424	0.345771	0.312514	0.349668	301	2569
H7_PERIPHRETINADEGEN	Peripheral retinal degeneration	VII Diseases of the eye and adnexa (H7_)	0.0333235	-0.127358	0.344984	0.316734	0.345046	623	284826
RX_RHEUMA_BIOLOGICAL	Biological medication for rheuma	Drug purchase endpoints	0.0333618	-0.0570915	0.344985	0.33171	0.345121	3139	306015
C3_RENAL_PELVIS	Malignant neoplasm of renal pelvis	II Neoplasms, from cancer register (ICD-O-3)	0.0342484	0.316638	0.344985	0.413412	0.344962	100	309054
E4_SPHINGOLIP	Disorders of sphingolipid metabolism and other lipid storage disorders	IV Endocrine, nutritional and metabolic diseases (E4_)	0.0345987	-0.341109	0.345528	0.259187	0.345554	81	269572
SMOKING_DEPEND	Smoking dependancy	Comorbidities of Asthma	0.0349518	-0.0782739	0.345036	0.323986	0.345148	1641	306690
DM_OTHER_WIDE	Other diabetes, wide definition	Diabetes endpoints	0.035272	0.0165503	0.345148	0.348021	0.344605	47004	248483
M13_FIBROBLASTIC	Fibroblastic disorders	XIII Diseases of the musculoskeletal system and connective tissue (M13_)	0.0362844	-0.0405057	0.345424	0.336277	0.345671	6234	231460
I9_ANEUR	Endovascular or surgical operations to intracerebral aneurysms	IX Diseases of the circulatory system (I9_)	0.0364956	-0.101305	0.345154	0.318141	0.345245	960	284164
L12_SCARCONDITIONS	Scar conditions and fibrosis of skin	XII Diseases of the skin and subcutaneous tissue (L12_)	0.0365654	0.114744	0.345179	0.370514	0.345115	743	291889
K11_CD_STRICT	Crohn disease (strict definition, require KELA)	XI Diseases of the digestive system (K11_)	0.0375699	-0.0860131	0.344977	0.325775	0.345058	1307	307754
AB1_VIRAL_MENINGITIS	Viral meningitis	I Certain infectious and parasitic diseases (AB1_)	0.0377598	0.109532	0.344992	0.368735	0.34493	803	307472
ST19_FRACT_FEMUR	Fracture of femur	XIX Injury, poisoning and certain other consequences of external causes (ST19_)	0.0378173	0.0399838	0.344993	0.35569	0.344766	6309	297514
C3_SQUOMOUS_CELL_CARCINOMA_SKIN	Squamous cell neoplasms and carcinomas of the skin	II Neoplasms, from cancer register (ICD-O-3)	0.0379769	-0.0662201	0.344985	0.329839	0.345096	2249	306905
R18_OTHER_SYMPTOMS_SIGNS_INVOLVI_URINARY_SYSTEM	Other symptoms and signs involving the urinary system	XVIII Symptoms, signs and abnormal clinical and laboratory findings, not elsewhere classified (R18_)	0.0380548	0.0703132	0.345002	0.35879	0.344907	1973	284049
R18_PAIN_ASSOCIATED_W_MICTU	Pain associated with micturition	XVIII Symptoms, signs and abnormal clinical and laboratory findings, not elsewhere classified (R18_)	0.0380785	0.0637898	0.345037	0.360693	0.344907	2372	284049
K11_MAXIL_CANINE_OPER	Palatinal maxillary operation	XI Diseases of the digestive system (K11_)	0.038082	-0.263741	0.344985	0.29093	0.345009	139	309015
E4_VIT_DEF	Vitamin deficiency	IV Endocrine, nutritional and metabolic diseases (E4_)	0.0385665	0.0977509	0.345564	0.36611	0.345493	1003	292997
VIT_DEF	Vitamin deficiency	IV Endocrine, nutritional and metabolic diseases (E4_)	0.0385665	0.0977509	0.345564	0.36611	0.345493	1003	292997
K11_CARIES_1_OPER_ONLYAVO	Dental caries 1 and operation codes, only avohilmo	XI Diseases of the digestive system (K11_)	0.0393206	0.018186	0.344043	0.344967	0.341681	103023	40286
ST19_BURN_CORROSION_ANKLE_FOOT	Burn and corrosion of ankle and foot	XIX Injury, poisoning and certain other consequences of external causes (ST19_)	0.0394149	0.19342	0.34495	0.387259	0.344915	253	307975
KRA_PSY_ALCOH	Alcohol abuse, main dg	Psychiatric endpoints from Katri R√§ikk√∂nen	0.0396278	-0.0505398	0.344985	0.330961	0.345159	3805	305349
I9_HEARTFAIL	Heart failure,strict	IX Diseases of the circulatory system (I9_)	0.0396296	-0.0245544	0.344861	0.339411	0.345254	19676	272371
H7_PARASTRANAS	Other or unspecified paralytic strabismus	VII Diseases of the eye and adnexa (H7_)	0.0398217	-0.265578	0.344982	0.291949	0.345006	132	297342
D3_SARCOIDOSIS	Sarcoidosis	III Diseases of the blood and blood-forming organs and certain disorders involving the immune mechanism (D3_)	0.040012	0.055282	0.344985	0.360212	0.34483	3103	304494
K11_CD_NOUC	Crohn disease (strict definition, all UC cases excluded)	XI Diseases of the digestive system (K11_)	0.0400747	-0.0960024	0.344964	0.323262	0.345037	1021	301234
N14_DYSPLACERVUT	Dysplasia of cervi uteri	XIV Diseases of the genitourinary system (N14_)	0.0401005	-0.0396075	0.344628	0.335748	0.34523	6397	94394
ST19_TOXIC_EFFECT_ETHAN	Toxic effect of ethanol	Alcohol related diseases	0.0408884	-0.0972473	0.344985	0.316866	0.345076	999	308155
SPONDYLOARTHRITIS	Spondyloarthritis	Comorbidities of Interstitial lung disease endpoints	0.0409411	-0.0443998	0.34507	0.334215	0.345257	4855	281678
F5_PSYCH	Psychiatric diseases	V Mental and behavioural disorders (F5_)	0.0411443	-0.0131697	0.344985	0.341389	0.346223	79207	229947
K11_CD_STRICT2	Crohn disease (strict definition, require KELA, min 2 HDR)	XI Diseases of the digestive system (K11_)	0.0411623	-0.0852689	0.344979	0.325837	0.345058	1282	307754
Z21_OUTCO_DELIV	Outcome of delivery	XXI Factors influencing health status and contact with health services (Z21_)	0.0411775	-0.0328251	0.344683	0.336839	0.345388	10911	121477
M13_MUSCULOSKELETAL	Diseases of the musculoskeletal system and connective tissue	XIII Diseases of the musculoskeletal system and connective tissue (M13_)	0.0412582	-0.0114944	0.344985	0.343157	0.34725	171120	138034
AB1_RESP_TUBERCU_NONCONF	Respiratory tuberculosis, not confirmed bacteriologically or histologically	I Certain infectious and parasitic diseases (AB1_)	0.0414906	0.0950541	0.345005	0.364341	0.34494	1036	307259
M13_VILLONODULAR	Villonodular synovitis (pigmented)	XIII Diseases of the musculoskeletal system and connective tissue (M13_)	0.0416639	-0.237832	0.346053	0.290136	0.346098	162	202617
J10_RESPIRATORY	Diseases of the respiratory system	X Diseases of the respiratory system (J10_)	0.042337	-0.01099	0.344985	0.343645	0.34641	159375	149779
AB1_SEQULAE_TUBERCU	Sequelae of tuberculosis	I Certain infectious and parasitic diseases (AB1_)	0.0427218	0.147296	0.344951	0.379148	0.344903	427	307234
VWXY20_BLOOD_ALCOHOL_ALCOHOL_INTOX_LEVEL	Blood alcohol or alcohol intoxication level	XX External causes of morbidity and mortality (VWXY20_)	0.0427238	-0.160169	0.345023	0.304241	0.345071	362	308524
I9_PERICAOTH	Other diseases of pericardium	IX Diseases of the circulatory system (I9_)	0.0427405	-0.108299	0.34571	0.321703	0.345797	786	218984
F5_DISPER	Dissocial personality disorder	V Mental and behavioural disorders (F5_)	0.042775	0.15466	0.345141	0.373385	0.345102	408	300493
L12_VASCULITISNAS	Other and unspecified vasculitis limited to skin	XII Diseases of the skin and subcutaneous tissue (L12_)	0.0429853	0.144017	0.345163	0.377389	0.345115	440	291889
Z21_PROBL_RELATED_NEGAT_LIFE_EVENTS_CHILDH	Problems related to negative life events in childhood	XXI Factors influencing health status and contact with health services (Z21_)	0.0430299	-0.153508	0.345162	0.305997	0.345214	395	301545
Q17_OTHER_CONGEN_MALFO_NERVOUS_SYSTEM	Other congenital malformations of nervous system	XVII Congenital malformations, deformations and chromosomal abnormalities (Q17)	0.0436506	-0.23206	0.344985	0.292554	0.345014	168	308745
O15_ECLAMPSIA	Eclampsia	XV Pregnancy, childbirth and the puerperium (O15_)	0.0439491	-0.153888	0.343969	0.30522	0.344062	385	160670
H7_PARASTRAB	Paralytic strabismus	VII Diseases of the eye and adnexa (H7_)	0.0439957	-0.0804306	0.344927	0.32827	0.345006	1405	297342
F5_SEXDYS	Sexual dysfunction	V Mental and behavioural disorders (F5_)	0.0443027	-0.198748	0.345097	0.301468	0.34513	227	301716
Z21_PERSONS_ENCOUNTERI_HEALTH_SERVI_CIRCUMSTANC_RELATED_REPRODUCTION	Persons encountering health services in circumstances related to reproduction	XXI Factors influencing health status and contact with health services (Z21_)	0.0444171	-0.0159299	0.344985	0.342175	0.345633	57945	251209
Q17_CONGEN_MALFO_DEFORMAT_MUSCULOS_SYSTEM	Congenital malformations and deformations of the musculoskeletal system	XVII Congenital malformations, deformations and chromosomal abnormalities (Q17)	0.0446869	0.0669143	0.344985	0.359246	0.34489	2034	307120
M13_ARTHTROSIS_COX	Coxarthrosis,	XIII Diseases of the musculoskeletal system and connective tissue (M13_)	0.0447126	-0.0252868	0.345611	0.339693	0.346098	16649	202617
L12_PRURITUS	Pruritus	XII Diseases of the skin and subcutaneous tissue (L12_)	0.044794	0.0661708	0.34553	0.359341	0.345428	2070	278795
K11_GASTRODUOULC	Gastroduodenal ulcer	XI Diseases of the digestive system (K11_)	0.0453315	-0.0363486	0.344914	0.337302	0.345117	7092	265354
E4_DM2NOCOMP	Type 2 diabetes without complications	IV Endocrine, nutritional and metabolic diseases (E4_)	0.0453607	0.0209418	0.345017	0.350106	0.344521	24905	255466
G6_EPIPAROX	Episodal and paroxysmal disorders	VI Diseases of the nervous system (G6_)	0.0461063	-0.0132147	0.344985	0.341983	0.345794	65651	243503
SPONDYLOPATHY_FG	Spondylopathies (FG)	Rheuma endpoints	0.0461254	-0.050319	0.345391	0.333609	0.345569	3598	238484
PULM_INFECTIONS	COPD/asthma/ILD related infections	Interstitial lung disease endpoints	0.0461785	-0.0119081	0.344985	0.343199	0.345719	90105	219049
COPD_ASTHMA_INFECTIONS	COPD/asthma related infections	Comorbidities of COPD	0.0461785	-0.0119081	0.344985	0.343199	0.345719	90105	219049
L12_PAPULOSQUAOTH	Other papulosquamous disorders	XII Diseases of the skin and subcutaneous tissue (L12_)	0.0463949	-0.209711	0.345106	0.295185	0.345139	202	299128
K11_CHRONPANC	Chronic pancreatitis	XI Diseases of the digestive system (K11_)	0.0468673	-0.0579732	0.344863	0.329787	0.34501	2659	273442
E4_FH	Familial hypercholesterolemia	IV Endocrine, nutritional and metabolic diseases (E4_)	0.0470381	-0.0478928	0.345407	0.335414	0.345554	3964	269572
N14_FEMALEGENINF	Inflammatory diseases of female pelvic organs	XIV Diseases of the genitourinary system (N14_)	0.0477606	-0.023917	0.344118	0.339077	0.344665	17022	156724
AB1_VIRAL_HEMOR_FEVER_NOS	Viral haemorrhagic fevers, not elsewhere classified/unspecified	I Certain infectious and parasitic diseases (AB1_)	0.0479999	-0.0719676	0.344967	0.327917	0.345061	1695	307020
ST19_OPEN_WOUND_WRIST_HAND	Open wound of wrist and hand	XIX Injury, poisoning and certain other consequences of external causes (ST19_)	0.0480507	-0.0290423	0.345033	0.339711	0.345239	10821	279063
CHIRHEP_NAS	Chirrosis of liver, NAS	Gastrointestinal endpoints	0.0480651	-0.103019	0.345074	0.321089	0.345139	826	306145
CD2_MULTIPLE_MYELOMA_PLASMA_CELL_EXALLC	Multiple myeloma and malignant plasma cell neoplasms (controls excluding all cancers)	II Neoplasms from hospital discharges (CD2_)	0.0484273	0.0979572	0.344731	0.367834	0.344646	914	248695
ST19_OTHER_UNSPE_INJURI_NECK	Other and unspecified injuries of neck	XIX Injury, poisoning and certain other consequences of external causes (ST19_)	0.0485836	-0.238786	0.344991	0.290819	0.345018	151	303938
ST19_OPEN_WOUND_ANKLE_FOOT	Open wound of ankle and foot	XIX Injury, poisoning and certain other consequences of external causes (ST19_)	0.0487944	-0.0652398	0.34526	0.332206	0.345351	2044	290508
G6_TRIOTHUNS	Other and unspecified trigeminal disorders	VI Diseases of the nervous system (G6_)	0.0490738	-0.162688	0.34536	0.309309	0.345403	325	273097
L12_PEMPHIGOID	Pemphigoid	XII Diseases of the skin and subcutaneous tissue (L12_)	0.0490829	0.13856	0.344987	0.370155	0.34495	453	308031
H7_CONVERGINSUFF	Convergence insufficiency and excess	VII Diseases of the eye and adnexa (H7_)	0.0492176	0.179028	0.345043	0.386084	0.345006	267	297342
Q17_CLEFT_LIP_CLEFT_PALATE	Cleft lip, lip and palate or palate	XVII Congenital malformations, deformations and chromosomal abnormalities (Q17)	0.049862	0.155182	0.344985	0.378912	0.344946	355	308799
K11_FISSANAL	Fissure and fistula of anal and rectal regions	XI Diseases of the digestive system (K11_)	0.0503721	-0.0364661	0.34499	0.336892	0.345202	6610	253186
E4_FH_IHD	Familial hypercholesterolemia, with ichemic heart disease	IV Endocrine, nutritional and metabolic diseases (E4_)	0.0506512	-0.065136	0.345606	0.329498	0.345742	2196	260448
D3_COMPLEMENTDEF	Defects in the complement system	III Diseases of the blood and blood-forming organs and certain disorders involving the immune mechanism (D3_)	0.0509941	0.252086	0.344856	0.406254	0.34483	132	304494
PULM_PNEUMONIA_SEPSIS	COPD/asthma/ILD related pneumonia or pneumonia derived septichaemia	Interstitial lung disease endpoints	0.0514612	-0.0155727	0.34521	0.342661	0.345719	43752	219049
COPD_ASTHMA_PNEUMONIA_SEPSIS	COPD/asthma related pneumonia or pneumonia derived septichaemia	Comorbidities of COPD	0.0514612	-0.0155727	0.34521	0.342661	0.345719	43752	219049
CD2_BENIGN_SKIN_NOS	Benign neoplasm: Skin, unspecified	II Neoplasms from hospital discharges (CD2_)	0.0515668	0.103455	0.344985	0.368675	0.344924	789	308365
N14_ENDOMETRIOSIS_INTESTINE	Endometriosis of intestine	XIV Diseases of the genitourinary system (N14_)	0.0521123	-0.167356	0.345117	0.309429	0.34523	298	94394
ST19_OTHER_UNSPE_INJURI_ABDOMEN_LOWER_BACK_PELVIS	Other and unspecified injuries of abdomen, lower back and pelvis	XIX Injury, poisoning and certain other consequences of external causes (ST19_)	0.0522011	-0.185372	0.345016	0.303488	0.34505	244	299957
K11_PERIODON_CHRON_COMPL	Chronic periodontitis, complicated	XI Diseases of the digestive system (K11_)	0.0532304	-0.0693979	0.344985	0.3297	0.345071	1742	307412
K11_CARIES_1_OPER	Dental caries 1 and operation codes	XI Diseases of the digestive system (K11_)	0.0532513	0.0164614	0.344283	0.344923	0.342747	105913	44090
CD2_MULTIPLE_MYELOMA_PLASMA_CELL	Multiple myeloma and malignant plasma cell neoplasms	II Neoplasms from hospital discharges (CD2_)	0.0533151	0.0955096	0.344985	0.367834	0.344917	914	308240
H8_PERCHRONDR	Perichondritis of external ear	VIII Diseases of the ear and mastoid process (H8_)	0.0535945	0.156967	0.345068	0.377477	0.345031	339	301978
I9_IHD	Ischaemic heart disease, wide definition	IX Diseases of the circulatory system (I9_)	0.0540717	-0.0163345	0.344985	0.340937	0.345742	48706	260448
ST19_INTRACR_INJURY	Intracranial injury	XIX Injury, poisoning and certain other consequences of external causes (ST19_)	0.0546361	-0.0238181	0.345277	0.339938	0.345576	15355	274351
N14_BARTHOOTHNAS	Other and unspecified disease of Bartholin gland	XIV Diseases of the genitourinary system (N14_)	0.0546626	-0.111131	0.344555	0.318937	0.344665	672	156724
F5_CANNABIS	Mental and behavioural disorders due to cannabinoids	V Mental and behavioural disorders (F5_)	0.0546752	-0.10605	0.345275	0.31698	0.345349	796	303822
C3_RECTUM	Malignant neoplasm of rectum	II Neoplasms, from cancer register (ICD-O-3)	0.0548226	0.0671927	0.344985	0.362033	0.344883	1832	307322
C3_RECTUM_EXALLC	Malignant neoplasm of rectum (controls excluding all cancers)	II Neoplasms, from cancer register (ICD-O-3)	0.0554358	0.0674605	0.345149	0.362033	0.34502	1832	238678
COX_ARTHROSIS	Coxarthrosis [arthrosis of hip](FG)	Rheuma endpoints	0.0556301	-0.0238053	0.345186	0.339693	0.345569	16649	238484
M13_SACROILIITIS	Sacroiliitis, not elsewhere classified	XIII Diseases of the musculoskeletal system and connective tissue (M13_)	0.0560519	-0.0894067	0.345731	0.323813	0.34583	1029	227388
R18_ILL_D_UNKNO_CAUSES_MORTA	Ill-defined and unknown causes of mortality	XVIII Symptoms, signs and abnormal clinical and laboratory findings, not elsewhere classified (R18_)	0.0562976	0.100599	0.344985	0.363815	0.344935	817	308337
M13_CERVICOBRACHSDR	Cervicobrachial syndrome	XIII Diseases of the musculoskeletal system and connective tissue (M13_)	0.0563703	-0.0390784	0.345486	0.331368	0.34583	5533	227388
C3_RETROPERITONEUM_PERITONEUM_EXALLC	Malignant neoplasm of retroperitoneum and peritoneum (controls excluding all cancers)	II Neoplasms, from cancer register (ICD-O-3)	0.0564924	-0.274645	0.34499	0.279575	0.34502	108	238678
CD2_BENIGN_SKIN_NOS_EXALLC	Benign neoplasm: Skin, unspecified (controls excluding all cancers)	II Neoplasms from hospital discharges (CD2_)	0.0578203	0.100917	0.344665	0.368675	0.344589	789	248168
ST19_SUPERF_INJURY_LOWER_LEG	Superficial injury of lower leg	XIX Injury, poisoning and certain other consequences of external causes (ST19_)	0.0578842	-0.039756	0.345055	0.334365	0.345262	5179	268271
Z21_CONTACT_W_EXPOS_COMMUNICAB_DISEA	Contact with and exposure to communicable diseases	XXI Factors influencing health status and contact with health services (Z21_)	0.0578962	-0.0658951	0.344997	0.335141	0.345057	1854	306191
PNEUMOBACTKNOWN	Bacterial pneumonia (organism specified)	Asthma and related endpoints	0.0579162	-0.0255813	0.345046	0.338668	0.345333	13028	290317
I9_OTHHEART	Other heart diseases	IX Diseases of the circulatory system (I9_)	0.0579282	-0.0120658	0.344985	0.343013	0.345797	90170	218984
E4_ADRENOGEN	Adrenoogenital disorders	IV Endocrine, nutritional and metabolic diseases (E4_)	0.0580484	-0.278313	0.344935	0.281534	0.344957	103	297590
L12_PYODERMA	Pyoderma	XII Diseases of the skin and subcutaneous tissue (L12_)	0.0581206	-0.138572	0.345232	0.310169	0.345282	419	293404
M13_DUPUTRYEN	Palmar fascial fibromatosis [Dupuytren]	XIII Diseases of the musculoskeletal system and connective tissue (M13_)	0.058217	-0.0454715	0.345516	0.336695	0.345671	4051	231460
PSOR_ARTHR_OTH	Other psoriatic arthropathies	Rheuma endpoints	0.0583714	-0.059763	0.344947	0.332941	0.345035	2253	306336
C3_RETROPERITONEUM_PERITONEUM	Malignant neoplasm of retroperitoneum and peritoneum	II Neoplasms, from cancer register (ICD-O-3)	0.0588993	-0.272608	0.344985	0.279575	0.345007	108	309046
ARTHRO_SPEC	Other specific arthropathies	Rheuma endpoints	0.0590949	-0.129147	0.345508	0.315066	0.345569	477	238484
M13_ANKYLOSISJOINT	Ankylosis of joint	XIII Diseases of the musculoskeletal system and connective tissue (M13_)	0.0592802	0.261092	0.346129	0.401279	0.346098	115	202617
M13_EARLY_LUMBAR_PROLAPSE	Early lumbar disc prolapse, operated	XIII Diseases of the musculoskeletal system and connective tissue (M13_)	0.0596266	-0.0356204	0.344985	0.335303	0.34519	6435	302719
I9_AF	Atrial fibrillation and flutter	IX Diseases of the circulatory system (I9_)	0.0597049	-0.0218035	0.345195	0.341144	0.346095	34748	156457
ASTHMA_NAS_EXMORE	Asthma, unspecified (mode) (more control exclusions)	Asthma and related endpoints	0.0597269	-0.0208038	0.345842	0.34069	0.346457	20883	175182
O15_DELIV_FORCEP_VAC	Single delivery by forceps and vacuum extractor	XV Pregnancy, childbirth and the puerperium (O15_)	0.0600565	-0.0402847	0.345244	0.33885	0.34568	5421	79588
CD2_BENIGN_TESTIS	Benign neoplasm: Testis	II Neoplasms from hospital discharges (CD2_)	0.0601437	-0.303224	0.346097	0.276881	0.346141	86	135322
O15_FALSE_LAB	False labour	XV Pregnancy, childbirth and the puerperium (O15_)	0.060438	-0.0293281	0.344083	0.33865	0.344478	10382	142734
K11_FISTULA	Colonic or urogenital fistula	XI Diseases of the digestive system (K11_)	0.0606694	-0.0340695	0.344985	0.337165	0.345164	6926	302228
H8_EXT_INFNAS	Other infective otitis externa	VIII Diseases of the ear and mastoid process (H8_)	0.0610604	-0.0799357	0.344957	0.326656	0.345031	1228	301978
L12_PSORI_VULG	Psoriasis vulgaris	XII Diseases of the skin and subcutaneous tissue (L12_)	0.0611322	-0.0428755	0.34501	0.336073	0.345139	4321	299128
M13_CHURGSTRAUSS	Polyarteritis with lung involvement [Churg-Strauss]/EGPA	XIII Diseases of the musculoskeletal system and connective tissue (M13_)	0.0611364	-0.301188	0.345121	0.277624	0.34514	85	300162
F5_SLEEP_NOS	Sleep disorders, other/unspeficied	V Mental and behavioural disorders (F5_)	0.061454	0.127226	0.345059	0.371394	0.345017	484	305047
F5_MIXPER	Mixed and other personality disorders	V Mental and behavioural disorders (F5_)	0.0614625	0.0617012	0.345154	0.352338	0.345102	2160	300493
R18_SYMPTOMS_SIGNS_INVOLVI_DIGES_SYSTEM_ABDOMEN	Symptoms and signs involving the digestive system and abdomen	XVIII Symptoms, signs and abnormal clinical and laboratory findings, not elsewhere classified (R18_)	0.0619512	-0.0113019	0.344985	0.342798	0.345833	86426	222728
L12_ATOPIC	Atopic dermatitis	XII Diseases of the skin and subcutaneous tissue (L12_)	0.0619998	-0.0282978	0.345135	0.337194	0.345428	10277	278795
I9_MI_STRICT	Myocardial infarction, strict	IX Diseases of the circulatory system (I9_)	0.0623003	-0.0240624	0.345233	0.338773	0.345689	18339	260124
K11_GIDISEASES	Gastrointestinal diseases	XI Diseases of the digestive system (K11_)	0.0624324	-0.0103352	0.344985	0.344086	0.345938	159111	150043
M13_PSORIARTH	Psoriatic arthropathies	XIII Diseases of the musculoskeletal system and connective tissue (M13_)	0.0630115	-0.0567708	0.345953	0.333855	0.346098	2430	202617
R18_GANGRENE_NOT_ELSEW_CLASSIFIED	Gangrene, not elsewhere classified	XVIII Symptoms, signs and abnormal clinical and laboratory findings, not elsewhere classified (R18_)	0.063215	0.234155	0.345973	0.393095	0.345943	138	223726
M13_POLYARTERETAL	Polyarteritis nodosa and related conditions	XIII Diseases of the musculoskeletal system and connective tissue (M13_)	0.0633811	-0.161484	0.345103	0.307444	0.34514	295	300162
H7_OTHIRISCILIARY	Other disorders of iris and ciliary body	VII Diseases of the eye and adnexa (H7_)	0.0635258	-0.125557	0.34496	0.317104	0.345006	487	294514
M13_SPONDYLOPATHY	Spondylopathies	XIII Diseases of the musculoskeletal system and connective tissue (M13_)	0.0639956	-0.0177111	0.34503	0.33879	0.34583	29143	227388
C3_NSCLC_ADENO_EXALLC	Non-small cell lung cancer, adenocarcinoma (controls excluding all cancers)	II Neoplasms, from cancer register (ICD-O-3)	0.064853	0.0844296	0.345109	0.364628	0.34502	1086	238678
ATOPIC_STRICT	Atopic dermatitis, strict definition	XII Diseases of the skin and subcutaneous tissue (L12_)	0.0650639	-0.0317542	0.345017	0.336457	0.345241	7895	300873
D3_HAEMORRHAGCIRGUANTICO	Haemorrhagic disorder due to circulating anticoagulants	III Diseases of the blood and blood-forming organs and certain disorders involving the immune mechanism (D3_)	0.0650909	-0.195154	0.344935	0.301163	0.344964	199	304806
C3_NSCLC_ADENO	Non-small cell lung cancer, adenocarcinoma	II Neoplasms, from cancer register (ICD-O-3)	0.0650924	0.0839052	0.344985	0.364628	0.344915	1086	308068
CD2_BENIGN_TESTIS_EXALLC	Benign neoplasm: Testis (controls excluding all cancers)	II Neoplasms from hospital discharges (CD2_)	0.0653883	-0.293983	0.345471	0.276881	0.345526	86	107142
J10_PNEUMOPROBBAC	Pneumonia (excl. viral and due to other infectious organisms not elsewhere classified)	X Diseases of the respiratory system (J10_)	0.065438	-0.014642	0.344985	0.342419	0.345396	42751	266403
AB1_ATYPICAL_CNS_VIRUS	Atypical virus infections of central nervous system	I Certain infectious and parasitic diseases (AB1_)	0.065737	0.190412	0.34496	0.388801	0.34493	208	307472
O15_MATERN_CARE_OTHER	Maternal care for other known or suspected fetal problems	XV Pregnancy, childbirth and the puerperium (O15_)	0.065737	-0.0347488	0.344238	0.339258	0.344478	6871	142734
Z21_PERSONS_W_POTEN_HEALTH_HAZARDS_RELATED_SOCIO_PSYCHOSO_CIRCUMSTANC	Persons with potential health hazards related to socioeconomic and psychosocial circumstances	XXI Factors influencing health status and contact with health services (Z21_)	0.0657824	-0.0322321	0.344985	0.335904	0.345214	7609	301545
R18_SYMPTOMS_SIGNS_INVOLVI_CIRCULATO_RESPI_SYSTEMS	Symptoms and signs involving the circulatory and respiratory systems	XVIII Symptoms, signs and abnormal clinical and laboratory findings, not elsewhere classified (R18_)	0.0660663	-0.0112548	0.344985	0.342473	0.345943	85428	223726
M13_PAGET	Paget disease	XIII Diseases of the musculoskeletal system and connective tissue (M13_)	0.0661637	0.291644	0.344809	0.41172	0.344789	87	294793
N14_ENDOMETRIOSIS_RECTPVAGSEPT_VAGINA	Endometriosis of rectovaginal septum and vagina	XIV Diseases of the genitourinary system (N14_)	0.0661698	-0.0625435	0.344977	0.332907	0.34523	1979	94394
K11_APHTA_RECUR	Recurring oral aphthae	XI Diseases of the digestive system (K11_)	0.0666807	-0.0898212	0.344985	0.324931	0.345045	930	308224
K11_KELACROHN	Crohn's disease patients in KELA-register (KELA code 209, or 208 with ICD K50)	XI Diseases of the digestive system (K11_)	0.066779	-0.0732622	0.344985	0.328787	0.345058	1400	307754
CMV_NOS	Other/unspecified cytomegaloviral diseases	I Certain infectious and parasitic diseases (AB1_)	0.067722	-0.150066	0.344988	0.314747	0.34502	330	308744
L12_INFECT_SKIN	Infections of the skin and subcutaneous tissue	XII Diseases of the skin and subcutaneous tissue (L12_)	0.0678641	-0.0223647	0.344985	0.339448	0.345282	15750	293404
I9_VALVES	Valvular operations	IX Diseases of the circulatory system (I9_)	0.0679516	-0.0133073	0.345138	0.342707	0.345797	59338	218984
AB1_MEASLES	Measles	I Certain infectious and parasitic diseases (AB1_)	0.0682103	-0.169702	0.345119	0.308326	0.34515	256	298496
J10_PNEUMONIA	All pneumoniae	X Diseases of the respiratory system (J10_)	0.0687622	-0.0142897	0.344985	0.342553	0.345388	43993	265161
G6_MEDLEOTH	Other lesions of median nerve	VI Diseases of the nervous system (G6_)	0.068805	-0.111843	0.345348	0.319571	0.345403	591	273097
M13_SLE	Systemic lupus erythematosus	XIII Diseases of the musculoskeletal system and connective tissue (M13_)	0.0689763	-0.0939331	0.345089	0.327021	0.34514	835	300162
H7_BINOCUMOVOTH	Other disorders of binocular movement	VII Diseases of the eye and adnexa (H7_)	0.0690924	0.127185	0.345048	0.372739	0.345006	454	297342
FG_CVD	Cardiovascular diseases (excluding rheumatic etc)	Cardiometabolic endpoints	0.0691083	-0.0114608	0.344985	0.343847	0.346095	152697	156457
Z21_PERSONAL_HISTORY_OTH_DISEA_CONDI	Personal history of other diseases and conditions	XXI Factors influencing health status and contact with health services (Z21_)	0.0693809	-0.0578897	0.345127	0.331624	0.345238	2222	270158
H8_TINNITUS	Tinnitus	VIII Diseases of the ear and mastoid process (H8_)	0.0695649	0.0375587	0.344904	0.353559	0.344736	5335	274935
M13_OSTEOMALACIA	Osteomalacia	XIII Diseases of the musculoskeletal system and connective tissue (M13_)	0.0697493	0.196846	0.344821	0.394894	0.344789	187	294793
O15_DELIVERY	Delivery	XV Pregnancy, childbirth and the puerperium (O15_)	0.0700455	-0.0132115	0.344118	0.342797	0.34568	94158	79588
ST19_OPEN_WOUND_ABDOMEN_LOWER_BACK_PELVIS	Open wound of abdomen, lower back and pelvis	XIX Injury, poisoning and certain other consequences of external causes (ST19_)	0.0703234	-0.109961	0.344999	0.319475	0.34505	607	299957
L12_NAIL_LYSIS	Onycholysis	XII Diseases of the skin and subcutaneous tissue (L12_)	0.0704093	-0.262849	0.345078	0.285714	0.345098	105	297544
KRA_PSY_ALCOH_EXMORE	Alcohol abuse, main dg (more control exclusions)	Psychiatric endpoints from Katri R√§ikk√∂nen	0.0705976	-0.0474589	0.345742	0.330961	0.345983	3805	233081
I9_PULMOTHHD	Other pulmonary heart/vessel disease	IX Diseases of the circulatory system (I9_)	0.0713099	0.0902306	0.345131	0.363596	0.345076	894	301704
K11_DIAHER	Diaphragmatic hernia	XI Diseases of the digestive system (K11_)	0.0715122	-0.0293729	0.344948	0.336626	0.345223	8836	266891
C3_COLORECTAL	Colorectal cancer	II Neoplasms, from cancer register (ICD-O-3)	0.0718605	0.0387351	0.344985	0.356051	0.344804	4957	304197
F5_OPIOIDS	Mental and behavioural disorders due to opioids	V Mental and behavioural disorders (F5_)	0.0722254	-0.0902604	0.345288	0.32491	0.345349	909	303822
M13_PSORIARTH_ICD10	Psoriatic arthropathies, ICD10	XIII Diseases of the musculoskeletal system and connective tissue (M13_)	0.0723186	-0.0559248	0.344985	0.333814	0.345069	2319	306835
D3_DEF_IGG	Selective deficiency of immunoglobulin G [IgG] subclasses	III Diseases of the blood and blood-forming organs and certain disorders involving the immune mechanism (D3_)	0.0724853	0.229163	0.344852	0.395148	0.34483	137	304494
H7_EYELIDDIS	Other disorders of eyelid	VII Diseases of the eye and adnexa (H7_)	0.0726624	-0.0267568	0.344984	0.337829	0.345253	10733	285029
M13_GANGLION	Ganglion	XIII Diseases of the musculoskeletal system and connective tissue (M13_)	0.0728216	0.0360289	0.345838	0.352648	0.345671	5698	231460
R18_ABNORMAL_FINDI_DIAGNOST_IMAGI_BREAST	Abnormal findings on diagnostic imaging of breast	XVIII Symptoms, signs and abnormal clinical and laboratory findings, not elsewhere classified (R18_)	0.0730735	0.166447	0.344829	0.390165	0.344789	256	293349
I9_SECONDRIGHT	Secondary right heart disease	IX Diseases of the circulatory system (I9_)	0.0731644	0.0964252	0.345126	0.364693	0.345076	772	301704
J10_PNEUMONAS	Pneumonia, organism unsepcified	X Diseases of the respiratory system (J10_)	0.0732352	-0.0150539	0.344988	0.342378	0.345363	37684	261719
ST19_CONCUSSION	Concussion	Neurological endpoints	0.0733534	-0.0222666	0.345921	0.340235	0.346408	15787	184565
I9_OTHILLHEART	Other or ill-defined heart diseases	IX Diseases of the circulatory system (I9_)	0.0734734	-0.0794068	0.345697	0.326612	0.345797	1145	218984
L12_NAIL_DYSTROPHY	Nail dystrophy	XII Diseases of the skin and subcutaneous tissue (L12_)	0.0737887	0.235041	0.345122	0.401312	0.345098	127	297544
K11_CROHN	Crohn disease	XI Diseases of the digestive system (K11_)	0.0740389	-0.0477933	0.344886	0.33454	0.344996	3147	296008
D3_OTHNONTHROMBOCYTOPENPURPURA	Other nonthrombocytopenic purpura	III Diseases of the blood and blood-forming organs and certain disorders involving the immune mechanism (D3_)	0.0742609	-0.216074	0.344937	0.291029	0.344964	153	304806
K11_ALCOLIV	Alcoholic liver disease	XI Diseases of the digestive system (K11_)	0.0746466	-0.0578082	0.345116	0.32981	0.345226	2153	301014
D3_ANAEMIA	Anaemias	III Diseases of the blood and blood-forming organs and certain disorders involving the immune mechanism (D3_)	0.0746638	-0.0252905	0.347342	0.345206	0.347897	19885	76464
SLE_FG	SLE (Finngen)	Rheuma endpoints	0.0746775	-0.0921176	0.344899	0.327021	0.344963	835	232612
M13_SPONDYLOLISTHESIS	Spondylolisthesis/Spondylolysis	XIII Diseases of the musculoskeletal system and connective tissue (M13_)	0.0749549	-0.0411563	0.345579	0.332324	0.34583	4305	227388
O15_DELIV_SPONT	Single spontaneous delivery	XV Pregnancy, childbirth and the puerperium (O15_)	0.0753911	-0.0132361	0.344212	0.342848	0.34568	85601	79588
G6_MONONPOTHUS	Other and unspecified mononeuropathies of upper limb	VI Diseases of the nervous system (G6_)	0.0758944	0.105256	0.345447	0.3643	0.345403	638	273097
C3_SECONDARY_WITHOUT_SITESPEC	Malignant neoplasm, without specification of site	II Neoplasms, from cancer register (ICD-O-3)	0.0761412	-0.108537	0.344985	0.320033	0.345033	600	308554
I9_PAROXTAC	Paroxysmal tachycardia	IX Diseases of the circulatory system (I9_)	0.0765226	-0.0325567	0.345723	0.337856	0.346095	7401	156457
D3_IMMUNEMECHANISM	Certain disorders involving the immune mechanism	III Diseases of the blood and blood-forming organs and certain disorders involving the immune mechanism (D3_)	0.0767061	0.038983	0.344985	0.355108	0.34483	4660	304494
ST19_SUPERF_INJURY_WRIST_HAND	Superficial injury of wrist and hand	XIX Injury, poisoning and certain other consequences of external causes (ST19_)	0.0767255	-0.0413292	0.345104	0.336021	0.345239	4150	279063
Z21_PROBL_RELATED_LIFESTYLE	Problems related to lifestyle	XXI Factors influencing health status and contact with health services (Z21_)	0.077007	-0.0547611	0.345244	0.331543	0.345369	2387	261612
K11_OESULC_ADVERSE	Ulcer of oesophagus, drug-induced	XI Diseases of the digestive system (K11_)	0.0774248	-0.248698	0.344985	0.286552	0.345006	113	309041
KRA_PSY_MENTALRET	Mental retardation	Psychiatric endpoints from Katri R√§ikk√∂nen	0.0779669	-0.0858661	0.344985	0.324273	0.345049	957	308197
ASTHMA_OPPORTUNIST_INFECTIONS	Asthma and opportunit respiratory infection	Asthma and related endpoints	0.0780603	0.0881699	0.34536	0.363322	0.345302	894	276803
L12_PSORI_ARTHRO	Arthropathic psoriasis	XII Diseases of the skin and subcutaneous tissue (L12_)	0.0781952	-0.0520931	0.345052	0.334842	0.345139	2571	299128
CD2_BENIGN_DIGESTIVE_NOS	Benign neoplasm: Ill-defined sites within the digestive system	II Neoplasms from hospital discharges (CD2_)	0.0787698	0.265928	0.344985	0.406046	0.344966	96	309058
C3_RECTOSIGMOID_JUNCTION	Malignant neoplasm of rectosigmoid junction	II Neoplasms, from cancer register (ICD-O-3)	0.0791371	0.171277	0.344985	0.389169	0.344951	233	308921
C3_RECTOSIGMOID_JUNCTION_EXALLC	Malignant neoplasm of rectosigmoid junction (controls excluding all cancers)	II Neoplasms, from cancer register (ICD-O-3)	0.0792191	0.171214	0.345063	0.389169	0.34502	233	238678
ALCOLIVER	Alcoholic liver disease	Alcohol related diseases	0.0794841	-0.0568743	0.344985	0.32981	0.345091	2153	307001
K11_MIH_CARIES	Molar incisor enamel hypoplasia, with caries	XI Diseases of the digestive system (K11_)	0.0795555	-0.209536	0.345134	0.297368	0.345157	146	302676
CD2_BENIGN_ORBIT_NOS_EXALLC	Benign neoplasm: Orbit, unspecified (controls excluding all cancers)	II Neoplasms from hospital discharges (CD2_)	0.0797168	0.241248	0.344659	0.391218	0.344637	119	248623
ASTHMA_NAS	Asthma, unspecified (mode)	Asthma and related endpoints	0.0802435	-0.0192681	0.345656	0.34069	0.346229	20883	180942
CD2_BENIGN_ORBIT_NOS	Benign neoplasm: Orbit, unspecified	II Neoplasms from hospital discharges (CD2_)	0.0805378	0.240077	0.344985	0.391218	0.344967	119	309035
E4_HYPOOSMNAT	Hypo-osmolality and hyponatraemia	IV Endocrine, nutritional and metabolic diseases (E4_)	0.0810308	-0.0439634	0.345414	0.335029	0.345554	3614	269572
I9_HEARTFAIL_ALLCAUSE	All-cause Heart Failure	IX Diseases of the circulatory system (I9_)	0.0811185	-0.0206289	0.345019	0.339672	0.345377	19350	288996
H7_CENTRRETARTOCC	Central retinal artery occlusion	VII Diseases of the eye and adnexa (H7_)	0.0812232	-0.131827	0.345004	0.314585	0.345046	390	284826
O15_DELIV_PERIN_LACER	Perineal laceration during delivery	XV Pregnancy, childbirth and the puerperium (O15_)	0.0813898	0.0452546	0.34426	0.357237	0.343931	3451	135806
L12_PSORIASIS	Psoriasis	XII Diseases of the skin and subcutaneous tissue (L12_)	0.0814179	-0.0315113	0.344997	0.338924	0.345139	6995	299128
O15_ABORT_FAILED	Failed attempted abortion	XV Pregnancy, childbirth and the puerperium (O15_)	0.0814798	-0.160062	0.345755	0.308	0.345834	262	124547
R18_UNSPE_URINARY_INCONTINENCE	Unspecified urinary incontinence	XVIII Symptoms, signs and abnormal clinical and laboratory findings, not elsewhere classified (R18_)	0.0817918	-0.0584841	0.344853	0.33727	0.344907	2001	284049
M13_IMPINGEMENT	Impingement syndrome of shoulder	XIII Diseases of the musculoskeletal system and connective tissue (M13_)	0.0820767	-0.0313207	0.345408	0.336931	0.345671	7183	231460
FG_HYPERTENSION	Hypertensive diseases (excluding secondary)	Cardiometabolic endpoints	0.0829622	-0.0138085	0.345235	0.34366	0.346095	85491	156457
ST19_INJURY_INTRA_AB_ORGANS	Injury of intra-abdominal organs	XIX Injury, poisoning and certain other consequences of external causes (ST19_)	0.0830998	-0.113221	0.345008	0.320579	0.34505	523	299957
R18_UNSPE_HAEMATU	Unspecified haematuria	XVIII Symptoms, signs and abnormal clinical and laboratory findings, not elsewhere classified (R18_)	0.0835699	-0.0261653	0.344714	0.33947	0.344907	10452	284049
ST19_POISO_MEDICI	Poisoning by medicine	XIX Injury, poisoning and certain other consequences of external causes (ST19_)	0.0836508	-0.0339085	0.344989	0.333562	0.345226	6276	302117
N14_GENITOURINARY	Genitourinary diseases	XIV Diseases of the genitourinary system (N14_)	0.0840543	-0.00989707	0.344985	0.343713	0.346226	152751	156403
ST19_OPEN_WOUND_LOWER_LEG	Open wound of lower leg	XIX Injury, poisoning and certain other consequences of external causes (ST19_)	0.0841143	-0.0482713	0.345146	0.334379	0.345262	2882	268271
AB1_BACT_INTEST_OTH	Other bacterial intestinal infections	I Certain infectious and parasitic diseases (AB1_)	0.0843801	0.0399088	0.345346	0.355023	0.345199	4231	277128
CD2_BENIGN_DIGESTIVE_NOS_EXALLC	Benign neoplasm: Ill-defined sites within the digestive system (controls excluding all cancers)	II Neoplasms from hospital discharges (CD2_)	0.0845805	0.26103	0.344656	0.406046	0.344632	96	248640
ST19_DISLO_SPRAIN_STRAIN_JOINTS_LIGAM_ANKLE_FOOT_LEVEL	Dislocation, sprain and strain of joints and ligaments at ankle and foot level	XIX Injury, poisoning and certain other consequences of external causes (ST19_)	0.0849591	-0.0274261	0.345169	0.339365	0.345351	9141	290508
RHINITIS_VASOMOTOR	Vasomotor rhinitis (mode)	Comorbidities of Asthma	0.0850942	-0.0618812	0.345101	0.330497	0.345185	1737	303567
M13_OSTEOCHONDRO	Osteopathies and chondropathies	XIII Diseases of the musculoskeletal system and connective tissue (M13_)	0.0859251	0.0219914	0.344985	0.348995	0.344789	14361	294793
OSTPOPATFRCTURE_POSTEMENO	Postmenopausal osteoporosis with pathological fracture	Rheuma endpoints	0.0860875	0.0815098	0.344136	0.362892	0.344028	1001	172600
K11_CARIES_DENTIN	Dentinal caries	XI Diseases of the digestive system (K11_)	0.0861747	-0.0348354	0.346142	0.338926	0.346323	5551	220537
AB1_SEQULEAE_OF_INFECTIONS_AND_PARASITES	Sequelae of infectious and parasitic diseases	I Certain infectious and parasitic diseases (AB1_)	0.0861986	0.0586322	0.344985	0.358031	0.344903	1920	307234
K11_PARODON_OPER	Parodontitis or operation codes	XI Diseases of the digestive system (K11_)	0.0862244	-0.0183051	0.344985	0.340594	0.34531	21322	287832
N14_FEMALE_GENITAL_HSIL	HSIL lesion of the cervix uteri, vagina or vulva	XIV Diseases of the genitourinary system (N14_)	0.0863376	-0.0392415	0.344118	0.33483	0.344359	4397	169349
C3_SECONDARY_WITHOUT_SITESPEC_EXALLC	Malignant neoplasm, without specification of site (controls excluding all cancers)	II Neoplasms, from cancer register (ICD-O-3)	0.0866982	-0.105232	0.344957	0.320033	0.34502	600	238678
H7_OPTICDISCOTH	Other disorders of optic disc	VII Diseases of the eye and adnexa (H7_)	0.0869	0.176213	0.34501	0.38408	0.344983	210	307092
N14_MESNRUIRREG	Excessive, freguent and irrelgular menstruation	XIV Diseases of the genitourinary system (N14_)	0.0870783	-0.0176196	0.344564	0.342371	0.34523	28673	94394
F5_SCHIZOTYP	Schizotypal disorder	V Mental and behavioural disorders (F5_)	0.0874037	0.104341	0.34517	0.357255	0.34514	744	297496
M13_ARTHTROSIS_COX_PRIM_ICD10	Coxarthrosis, primary	XIII Diseases of the musculoskeletal system and connective tissue (M13_)	0.0880136	-0.0218107	0.344985	0.340167	0.345231	15020	294134
CD2_BENIGN_INTRATHORACIC	Benign neoplasm of other and unspecified intrathoracic organs	II Neoplasms from hospital discharges (CD2_)	0.0882938	-0.173599	0.344985	0.303676	0.345014	216	308938
M13_MYALGIA	Myalgia	XIII Diseases of the musculoskeletal system and connective tissue (M13_)	0.0885523	-0.036392	0.345482	0.336776	0.345671	5020	231460
ST19_DISLO_SPRAIN_STRAIN_JOINTS_LIGAM_HEAD	Dislocation, sprain and strain of joints and ligaments of head	XIX Injury, poisoning and certain other consequences of external causes (ST19_)	0.089275	-0.0860708	0.345515	0.326298	0.345576	871	274351
L12_CORNSANDCALLOS	Corns and callosities	XII Diseases of the skin and subcutaneous tissue (L12_)	0.0896644	-0.0638922	0.345022	0.32807	0.345115	1587	291889
K11_PARODON	Parodontitis	XI Diseases of the digestive system (K11_)	0.0897016	-0.0181169	0.344985	0.340636	0.345306	21294	287860
H7_PARASTRA4	Fourth [trochlear] nerve palsy	VII Diseases of the eye and adnexa (H7_)	0.0897181	-0.12289	0.344968	0.318182	0.345006	425	297342
VWXY20_ACCIDENTS	Accidents	XX External causes of morbidity and mortality (VWXY20_)	0.0906609	-0.0536646	0.344985	0.326728	0.34512	2279	306875
G6_MERALGIA	Meralgia paraesthetica	VI Diseases of the nervous system (G6_)	0.0908092	0.101182	0.345454	0.367466	0.345403	623	273097
H8_HL_NAS	Other specified/unspecified hearing loss	VIII Diseases of the ear and mastoid process (H8_)	0.0909076	0.0635316	0.344792	0.35447	0.344736	1604	274935
H7_RETINAHAEMORR	Retinal haemorrhage	VII Diseases of the eye and adnexa (H7_)	0.0916157	-0.12711	0.345006	0.316624	0.345046	393	284826
CD2_BENIGN_COLON	Benign neoplasm: Colon	II Neoplasms from hospital discharges (CD2_)	0.0918904	-0.0238498	0.344985	0.339259	0.345213	11882	297272
CD2_BENIGN_INTRATHORACIC_EXALLC	Benign neoplasm of other and unspecified intrathoracic organs (controls excluding all cancers)	II Neoplasms from hospital discharges (CD2_)	0.0926296	-0.171443	0.344645	0.303676	0.344681	216	248540
G6_CNSABSC	Intracranial and intraspinal abscess and granuloma	VI Diseases of the nervous system (G6_)	0.0926552	-0.173593	0.344956	0.30591	0.344983	209	307263
CHRONOTH	Other Chron's disease	Gastrointestinal endpoints	0.0935556	-0.0636943	0.344913	0.32924	0.344996	1560	296008
C3_COLORECTAL_EXALLC	Colorectal cancer (controls excluding all cancers)	II Neoplasms, from cancer register (ICD-O-3)	0.0936375	0.036509	0.345244	0.356051	0.34502	4957	238678
MEMLOSS	Memory loss	Neurological endpoints	0.0947131	-0.0567153	0.344999	0.330443	0.345096	1970	295819
L12_URTICA_COLDHEAT	Urticaria due to cold and heat	XII Diseases of the skin and subcutaneous tissue (L12_)	0.094855	-0.204664	0.344978	0.295605	0.345003	149	299491
AB1_VIRAL_SKIN_NOS	Other viral infections characterized by skin and mucous membrane lesions, not elsewhere classified	I Certain infectious and parasitic diseases (AB1_)	0.0953257	-0.0872742	0.345097	0.325656	0.34515	815	298496
CPAP	Continuous positive airway pressure	Interstitial lung disease endpoints	0.0957966	-0.0345267	0.346113	0.339142	0.346402	5961	143953
E4_HYPERCHOL	Pure hypercholesterolaemia	IV Endocrine, nutritional and metabolic diseases (E4_)	0.0959644	-0.0190837	0.345248	0.340972	0.345554	19284	269572
R18_DISTU_SKIN_SENSA	Disturbances of skin sensation	XVIII Symptoms, signs and abnormal clinical and laboratory findings, not elsewhere classified (R18_)	0.0961302	0.0317453	0.345062	0.350021	0.344955	6279	291442
BRONCHITIS	Bronchitis	Asthma and related endpoints	0.0961723	-0.0131374	0.344985	0.342367	0.345398	42119	267035
F5_SLEEPWAKE	Disorder of the sleep-wake schedule	V Mental and behavioural disorders (F5_)	0.096221	-0.140941	0.344982	0.310577	0.345017	312	305047
I9_NONISCHCARDMYOP	Non-ischemic cardiomyopathy	IX Diseases of the circulatory system (I9_)	0.0968389	-0.0306743	0.345742	0.340055	0.3459	7047	253401
VWXY20_EVIDE_ALCOHOL_INVOLVM_DETERM_LEVEL_INTOX	Evidence of alcohol involvement determined by level of intoxication	XX External causes of morbidity and mortality (VWXY20_)	0.0970465	-0.186509	0.34495	0.296626	0.344978	179	308049
C3_MESOTHELIOMA_EXALLC	Mesothelioma (controls excluding all cancers)	II Neoplasms, from cancer register (ICD-O-3)	0.0978701	0.158816	0.345053	0.376813	0.34502	246	238678
CD2_BENIGN_BONE_CARTILAGE_NOS_EXALLC	Benign neoplasm: Bone and articular cartilage, unspecified (controls excluding all cancers)	II Neoplasms from hospital discharges (CD2_)	0.0980709	-0.203609	0.344641	0.301854	0.344667	147	248589
F5_SCHOLA	Specific development disorders of scholastic skills	V Mental and behavioural disorders (F5_)	0.0980957	-0.0832644	0.344932	0.322285	0.344999	906	306261
N14_MALEINFERT	Male infertility	XIV Diseases of the genitourinary system (N14_)	0.0984238	0.0789393	0.346299	0.361621	0.346146	994	100050
J10_BRONCHNAS	Unspecified chronic bronchitis	X Diseases of the respiratory system (J10_)	0.0985871	-0.0847864	0.345807	0.32858	0.345863	849	259128
E4_HYPERLIPNAS	Hyperlipidaemia, other/unspecified	IV Endocrine, nutritional and metabolic diseases (E4_)	0.0994787	-0.0264148	0.345408	0.341191	0.345554	9314	269572
I9_PAD	Peripheral artery disease	IX Diseases of the circulatory system (I9_)	0.0999586	-0.0237766	0.345013	0.337606	0.345319	11924	288638
E4_THYTOXGOITMULT	Thyrotoxicosis with toxic multinodular goitre	IV Endocrine, nutritional and metabolic diseases (E4_)	0.100048	-0.0713085	0.344963	0.330762	0.345019	1195	302994
J10_INFLUPNEU	Influenza and pneumonia	X Diseases of the respiratory system (J10_)	0.100471	-0.012482	0.344985	0.342895	0.345363	47435	261719
E4_ENDODISNAS	Endocrine disorders, other/unspecified	IV Endocrine, nutritional and metabolic diseases (E4_)	0.100475	0.112639	0.345007	0.376738	0.344957	470	297590
CD2_BENIGN_BONE_CARTILAGE_NOS	Benign neoplasm: Bone and articular cartilage, unspecified	II Neoplasms from hospital discharges (CD2_)	0.100773	-0.202083	0.344985	0.301854	0.345005	147	309007
H8_EXT_NONINF	Acute otitis externa, noninfective	VIII Diseases of the ear and mastoid process (H8_)	0.101065	0.13154	0.345068	0.376839	0.345031	346	301978
Z21_SUPERV_NORMAL_PREGNAC1	Supervision of normal pregnancy	XXI Factors influencing health status and contact with health services (Z21_)	0.101574	-0.018978	0.345119	0.343772	0.345388	24237	121477
K11_GULC	Gastric ulcer	XI Diseases of the digestive system (K11_)	0.10158	-0.036831	0.344974	0.336586	0.345117	4542	265354
MIGRAINE_TRIPTAN	Migraine, single triptan purchase ok & required. ICD-code if available is included	Neurological endpoints	0.10198	-0.0152782	0.344985	0.340396	0.34549	30667	278487
Z21_PERSONS_W_POTEN_HEALTH_HAZARDS_RELATED_COMMUNICAB_DISEA	Persons with potential health hazards related to communicable diseases	XXI Factors influencing health status and contact with health services (Z21_)	0.102095	-0.0450227	0.344985	0.337542	0.345057	2963	306191
F5_DELIRIUM	Delirium, not induced by alcohol and other psychoactive substances	V Mental and behavioural disorders (F5_)	0.102322	0.0541109	0.345171	0.354237	0.345107	2090	294500
O15_HAEMORRH_EARLY_PREG	Haemorrhage in early pregnancy	XV Pregnancy, childbirth and the puerperium (O15_)	0.102512	-0.0359157	0.343997	0.336426	0.344236	4811	152785
I9_POSTAMI	Status post-ami	IX Diseases of the circulatory system (I9_)	0.10294	-0.0526598	0.345574	0.333298	0.345689	2429	260124
J10_LOWERINF	Other acute lower respiratory infections	X Diseases of the respiratory system (J10_)	0.103304	-0.0197113	0.344985	0.340532	0.34523	16121	293033
OSTPOPATFRACTURE	Drug-induced osteoporosis with pathological fracture	Rheuma endpoints	0.104013	-0.15298	0.344925	0.310076	0.344954	252	307936
I9_ANGINA	Angina pectoris	IX Diseases of the circulatory system (I9_)	0.104084	-0.017485	0.345163	0.340105	0.345689	27046	260124
VIRALPNEUMOKNOWN	Viral pneumonia (known virus, not influenza)	Interstitial lung disease endpoints	0.104623	-0.129217	0.345117	0.320069	0.345147	349	299881
DIABETES_FG	Diabetes, varying definitions	Diabetes endpoints	0.105101	0.0120586	0.344985	0.347253	0.344511	53388	255766
Z21_NEED_OTH_PROPHYLACT_MEASU	Need for other prophylactic measures	XXI Factors influencing health status and contact with health services (Z21_)	0.105313	-0.215151	0.345039	0.300643	0.345057	125	306191
VD_U	Vascular dementia (undefined)	Neurological endpoints	0.105726	-0.0908298	0.345033	0.325912	0.345081	739	297183
H7_CHALAZION	Chalazion	VII Diseases of the eye and adnexa (H7_)	0.105814	-0.0473772	0.345142	0.33302	0.345253	2625	285029
K11_PERIODON_CHRON_INCLAVO	Chronic periodontitis , including avohilmo	XI Diseases of the digestive system (K11_)	0.1062	-0.0172896	0.344985	0.340766	0.345295	21179	287975
K11_TOXLIV	Toxic liver disease	XI Diseases of the digestive system (K11_)	0.10634	-0.142364	0.345195	0.313432	0.345226	287	301014
HYPOTHY_REIMB	Hypothyroidism, drug reimbursement	IV Endocrine, nutritional and metabolic diseases (E4_)	0.106387	-0.0297466	0.347295	0.34263	0.347898	9868	76441
N14_FEMALEGENNONINF	Noninflammatory disorders of female genital tract	XIV Diseases of the genitourinary system (N14_)	0.107313	-0.0118969	0.344118	0.342795	0.34523	79352	94394
ULCERRECT	Ulcerative rectosigmoiditis	Gastrointestinal endpoints	0.107435	0.0559969	0.34507	0.356937	0.344996	1855	296008
ST19_OTHER_INJURI_SPINE_TRUNK_LEVEL_UNSPE	Other injuries of spine and trunk, level unspecified	XIX Injury, poisoning and certain other consequences of external causes (ST19_)	0.107703	-0.206529	0.344985	0.300523	0.345005	135	307511
COPD_OPPORTUNIST_INFECTIONS	COPD related to chronic (opportunist) infections	COPD and related endpoints	0.107778	0.117066	0.345395	0.373259	0.345356	420	296473
Z21_FOLLOW__EXAM_TREAT_CONDI_OTH_MALIG_NEOPLASMS	Follow-up examination after treatment for conditions other than malignant neoplasms	XXI Factors influencing health status and contact with health services (Z21_)	0.107789	-0.0190074	0.345876	0.342074	0.346327	18820	158720
G6_BENINTRAHYP	Benign intracranial hypertension	VI Diseases of the nervous system (G6_)	0.108303	0.184563	0.345322	0.382648	0.3453	166	288919
E4_DISPUB	Disorders of puberty	IV Endocrine, nutritional and metabolic diseases (E4_)	0.108498	-0.132964	0.344925	0.315651	0.344957	329	297590
AB1_SCABIES	Scabies	I Certain infectious and parasitic diseases (AB1_)	0.109713	-0.0829691	0.344979	0.32345	0.345037	835	307986
CARDIAC_ARRHYTM	Cardiac arrhytmias	Comorbidities of COPD	0.110267	-0.0135858	0.344819	0.341866	0.345615	50686	188150
VD_SO	Vascular dementia (sudden onset)	Neurological endpoints	0.110421	-0.212296	0.345059	0.289916	0.345081	119	297183
H7_RETINOPATHYDIAB_PROLIF	Proliferative diabetic retinopathy	VII Diseases of the eye and adnexa (H7_)	0.110566	0.0531876	0.345145	0.359075	0.345046	2025	284826
G6_NEUATR	Systemic atrophies primarly affecting the central nervous system	VI Diseases of the nervous system (G6_)	0.11061	0.0830197	0.344985	0.362185	0.344938	830	308324
C3_MESOTHELIOMA	Mesothelioma	II Neoplasms, from cancer register (ICD-O-3)	0.110706	0.152442	0.344985	0.376813	0.344959	246	308908
M13_HAMMERTOE	Other hammer toe(s) (acquired)	XIII Diseases of the musculoskeletal system and connective tissue (M13_)	0.110761	-0.036792	0.345884	0.3362	0.346098	4480	202617
J10_SIMPLBRONCH	Simple and mucoplurulent chronic bronchitis	X Diseases of the respiratory system (J10_)	0.111205	-0.0755053	0.345804	0.330528	0.345863	994	259128
R18_SYMPTOMS_SIGNS_INVOLVI_APPEA_BEHVI	Symptoms and signs involving appearance and behaviour	XVIII Symptoms, signs and abnormal clinical and laboratory findings, not elsewhere classified (R18_)	0.111218	0.186059	0.345357	0.389611	0.345331	161	275050
K11_MAXIL_CANINE_FAILED_ERUPT_OBSTRUCTION_TOOTH	Impacted maxillary canine	XI Diseases of the digestive system (K11_)	0.111664	-0.200275	0.344985	0.305248	0.345003	139	309015
AB1_CMV	Cytomegaloviral disease	I Certain infectious and parasitic diseases (AB1_)	0.111736	-0.114746	0.345051	0.322004	0.345084	428	301439
G6_TIA	Transient ischemic attack	VI Diseases of the nervous system (G6_)	0.111795	-0.0211742	0.34502	0.339156	0.3453	13790	288919
ST19_POISO_DRUGS_MEDICAM_BIOLO_SUBST	Poisoning by drugs, medicaments and biological substances	XIX Injury, poisoning and certain other consequences of external causes (ST19_)	0.11223	-0.0294672	0.344985	0.334606	0.345226	7037	302117
E4_DM1NOCOMP	Type 1 diabetes without complications	IV Endocrine, nutritional and metabolic diseases (E4_)	0.112232	0.0290096	0.344732	0.352229	0.344521	7205	255466
M13_ENTEROARTHR	Enteropathic arthropathies	XIII Diseases of the musculoskeletal system and connective tissue (M13_)	0.112531	0.107863	0.346154	0.369836	0.346098	482	202617
E4_DIABETES	Diabetes mellitus	IV Endocrine, nutritional and metabolic diseases (E4_)	0.113311	0.0117537	0.344985	0.347192	0.344521	53688	255466
CHRONLARGE	Crohn's disease of large intestine	Gastrointestinal endpoints	0.113314	-0.0677306	0.344935	0.330209	0.344996	1220	296008
DM_PERIPHATHERO	Peripheral atherosclerosis	Comorbidities of Diabetes	0.113393	-0.0250694	0.345085	0.337366	0.345468	11197	225597
M13_HYPERANG	Hypersensitivity angiitis	XIII Diseases of the musculoskeletal system and connective tissue (M13_)	0.113443	-0.220974	0.345119	0.290997	0.34514	115	300162
CD2_INSITU_BREAST_LOBULAR_EXALLC	Carcinoma in situ of breast, lobular (controls excluding all cancers)	II Neoplasms from hospital discharges (CD2_)	0.113672	-0.207002	0.343978	0.302006	0.344017	129	141492
DM_NEPHROPATHY_EXMORE	Diabetic nephropathy (more control exclusions)	Diabetes endpoints	0.113848	0.0419715	0.344636	0.353509	0.344523	3256	255679
H8_CHRON_SUPOTITIS_INCLAVO	Chronic suppurative otitis media, including avohilmo	VIII Diseases of the ear and mastoid process (H8_)	0.113974	-0.0542393	0.344985	0.334494	0.34505	1902	307252
Z21_PERSONAL_HISTORY_MEDICAL_TREAT	Personal history of medical treatment	XXI Factors influencing health status and contact with health services (Z21_)	0.114027	-0.225714	0.345219	0.294327	0.345238	103	270158
ASTHMA_EOSINOPHIL_SUGG	Suggestive for eosinophilic asthma	Comorbidities of Asthma	0.114138	-0.0546836	0.345202	0.330538	0.345302	1884	276803
ST19_BURN_CORROSION_TRUNK	Burn and corrosion of trunk	XIX Injury, poisoning and certain other consequences of external causes (ST19_)	0.114297	-0.100112	0.34495	0.319826	0.344996	558	307671
N14_OTHNONINFVULV	Other noninflammatory disorders of vulva and perineum	XIV Diseases of the genitourinary system (N14_)	0.114327	-0.0549911	0.34496	0.331397	0.34523	1879	94394
I9_TIA	Transient ischemic attack	IX Diseases of the circulatory system (I9_)	0.114552	-0.0210943	0.345044	0.339156	0.345331	13790	283057
O15_PREG_PROLONGED	Prolonged pregnancy	XV Pregnancy, childbirth and the puerperium (O15_)	0.114606	-0.0427006	0.344261	0.334468	0.344478	3163	142734
CD2_INSITU_BREAST_LOBULAR	Carcinoma in situ of breast, lobular	II Neoplasms from hospital discharges (CD2_)	0.114847	-0.206792	0.344118	0.302006	0.344149	129	173617
CD2_BENIGN_RECTUM_ANAL	Benign neoplasm: Rectum, anus and anal canal	II Neoplasms from hospital discharges (CD2_)	0.115094	-0.0373088	0.344985	0.335564	0.34511	4067	305087
N14_VAGINAL_LSIL	LSIL lesion of the vagina	XIV Diseases of the genitourinary system (N14_)	0.115337	-0.146753	0.344118	0.309204	0.34417	258	173488
Q17_CONGEN_MALFO_MUSCULOS_SYSTEM_NOT_ELSEW_CLASSIFIED	Congenital malformations of the musculoskeletal system, not elsewhere classified	XVII Congenital malformations, deformations and chromosomal abnormalities (Q17)	0.115475	0.144216	0.344916	0.374047	0.34489	267	307120
R18_FLATU_RELATED_CONDI	Flatulence and related conditions	XVIII Symptoms, signs and abnormal clinical and laboratory findings, not elsewhere classified (R18_)	0.116151	0.168817	0.345865	0.382702	0.345833	191	222728
CHRONSMALL	Crohn's disease of small interstine	Gastrointestinal endpoints	0.116155	-0.060647	0.344931	0.332088	0.344996	1501	296008
O15_MAT_CARE_MALPRESENT	Maternal care for known or suspected malpresentation of fetus	XV Pregnancy, childbirth and the puerperium (O15_)	0.11644	-0.036784	0.344261	0.337038	0.344478	4294	142734
H7_RETINALBREAK	Retinal breaks without detachment	VII Diseases of the eye and adnexa (H7_)	0.116636	-0.0413066	0.344958	0.337256	0.345046	3258	284826
M13_POSTOPMUSCULOSKE	Postprocedural musculoskeletal disorders, not elsewhere classified	XIII Diseases of the musculoskeletal system and connective tissue (M13_)	0.116648	-0.0657987	0.345019	0.327302	0.345093	1278	306147
M13_SYSTSLCE	Systemic sclerosis	XIII Diseases of the musculoskeletal system and connective tissue (M13_)	0.116839	-0.106825	0.345096	0.317737	0.34514	482	300162
VWXY20_TYPE_ACCIDENT	Type of accident	XX External causes of morbidity and mortality (VWXY20_)	0.11777	-0.165049	0.34504	0.298619	0.345071	203	308524
DM_NEPHROPATHY	Diabetic nephropathy	Diabetes endpoints	0.117847	0.041311	0.344786	0.353509	0.344691	3256	296367
K11_BARRET	Barret oesophagus	XI Diseases of the digestive system (K11_)	0.118007	-0.0830618	0.345064	0.327367	0.345117	793	265354
C3_DLBCL	Diffuse large B-cell lymphoma	II Neoplasms, from cancer register (ICD-O-3)	0.118061	0.124513	0.344985	0.371947	0.344954	352	308802
ANTIDEPRESSANTS	Depression medications	Comorbidities of Neurological endpoints	0.118251	-0.012973	0.345356	0.343045	0.347897	84105	76464
I9_NONISCHCARDMYOP_STRICT	Nonischemic cardiomyopathy	IX Diseases of the circulatory system (I9_)	0.118809	-0.0631526	0.345766	0.330401	0.345843	1310	258718
ST19_EFFEC_OTHER_EXTER_CAUSES	Effects of other external causes	XIX Injury, poisoning and certain other consequences of external causes (ST19_)	0.119363	-0.100631	0.34495	0.324887	0.344985	533	302419
F5_KELARET	Kela-code for behavioural disturbances in mental retardation	V Mental and behavioural disorders (F5_)	0.119456	-0.17644	0.345042	0.301367	0.345067	175	308146
ST19_INJURY_MUSCLE_TENDON_LOWER_LEG_LEVEL	Injury of muscle and tendon at lower leg level	XIX Injury, poisoning and certain other consequences of external causes (ST19_)	0.119678	0.040538	0.34537	0.354103	0.345262	3337	268271
E4_OVARDYS	Ovarian dysfunction	IV Endocrine, nutritional and metabolic diseases (E4_)	0.119983	-0.0622139	0.343894	0.331239	0.344001	1411	165817
G6_MENINGOTH	Other meningitis	VI Diseases of the nervous system (G6_)	0.120172	0.134614	0.345013	0.376325	0.344983	297	307263
M13_MUSCULOSKELEOTH	Other disorders of the musculoskeletal system and connective tissue	XIII Diseases of the musculoskeletal system and connective tissue (M13_)	0.12022	-0.0425883	0.344985	0.333927	0.345093	3007	306147
MENINGITIS	Meningitis	Comorbidities of Neurological endpoints	0.120249	0.0692832	0.344949	0.360336	0.344893	1125	306503
CHRONMYELOPRO	Chronic myeloproliferative disease	Other, not yet classified endpoints (same as #MISC)	0.120435	-0.156443	0.34497	0.314039	0.344992	219	307660
Z21_PRESENCE_CARDIAC_VASCULAR_IMPLANTNTS_GRAFTS	Presence of cardiac and vascular implants and grafts	XXI Factors influencing health status and contact with health services (Z21_)	0.120537	-0.0219562	0.344961	0.339076	0.345238	12728	270158
N14_BARTHOABSCESS	Abscess of Bartholin gland	XIV Diseases of the genitourinary system (N14_)	0.120655	-0.10045	0.34459	0.322339	0.344665	532	156724
P16_DISORD_RELATED_GESTATION_LOW_BIRTHWGHTT_NECIFIED	Disorders related to short gestation and low birth weight, not elsewhere classified	XVI Certain conditions originating in the perinatal period (P16_)	0.12105	-0.121684	0.344987	0.329194	0.345008	405	308676
D3_KELA_IMMUDEF	Kela reimbursement Agammaglobulinemia (D80-84)	III Diseases of the blood and blood-forming organs and certain disorders involving the immune mechanism (D3_)	0.12158	0.183918	0.344849	0.381181	0.34483	159	304494
C3_LYMPHNODES_SECONDARY_NAS	Secondary and unspecified malignant neoplasm of lymph nodes	II Neoplasms, from cancer register (ICD-O-3)	0.122127	0.0580333	0.344985	0.359112	0.344912	1590	307564
T1D_WIDE1	Type 1 diabetes, wide definition, subgroup 1	Diabetes endpoints	0.122282	0.0285769	0.344782	0.352142	0.344578	7013	252660
Q17_COMPLEX_CARD_DEFEC	Complex cardiac defects	XVII Congenital malformations, deformations and chromosomal abnormalities (Q17)	0.122329	-0.197931	0.344985	0.304488	0.345002	135	309019
ST19_SEQUEL_BURNS_CORROSIO_FROST	Sequelae of burns, corrosions and frostbite	XIX Injury, poisoning and certain other consequences of external causes (ST19_)	0.122568	0.248594	0.344944	0.394118	0.34493	86	303336
E4_ENDONUTRMET	Endocrine, nutritional and metabolic diseases	IV Endocrine, nutritional and metabolic diseases (E4_)	0.122705	-0.00894014	0.344985	0.343529	0.34589	118526	190628
M13_CLAWCLUBHANDFOOT	Acquired clawhand, clubhand, clawfoot and clubfoot	XIII Diseases of the musculoskeletal system and connective tissue (M13_)	0.123337	0.223791	0.346125	0.399227	0.346098	104	202617
E4_DELPUB	Delayed puberty	IV Endocrine, nutritional and metabolic diseases (E4_)	0.123499	-0.174721	0.344938	0.312118	0.344957	172	297590
AB1_SEXUAL_TRANSMISSION_NOS	Other predominantly sexually transmitted diseases, not elsewhere classified	I Certain infectious and parasitic diseases (AB1_)	0.123532	0.0347879	0.345134	0.353718	0.345007	4465	300705
O15_BREAST_LACT_OTHER_DIS	Other disorders of breast and lactation associated with childbirth	XV Pregnancy, childbirth and the puerperium (O15_)	0.123875	0.121164	0.344037	0.372806	0.343975	359	167070
Q17_OTHER_CONGEN_MALFO_UPPER_ALIME_TRACT	Other congenital malformations of upper alimentary tract	XVII Congenital malformations, deformations and chromosomal abnormalities (Q17)	0.123955	-0.202859	0.344971	0.292836	0.344993	130	308291
CD2_BENIGN_COLON_EXALLC	Benign neoplasm: Colon (controls excluding all cancers)	II Neoplasms from hospital discharges (CD2_)	0.123966	-0.0221353	0.344513	0.339259	0.344772	11882	241180
AB1_HEPATITIS_B	Acute hepatitis B	I Certain infectious and parasitic diseases (AB1_)	0.125003	0.242775	0.344984	0.392752	0.34497	89	307382
I9_ISCHHEART	Ischemic heart diseases	IX Diseases of the circulatory system (I9_)	0.125226	-0.0128978	0.344985	0.34125	0.345689	49030	260124
CD2_BENIGN_BRAIN_SUPRATENT	Benign neoplasm: Brain, supratentorial	II Neoplasms from hospital discharges (CD2_)	0.125431	-0.128937	0.344985	0.314793	0.345016	316	308838
P16_DISORD_RELATED_LENGTH_GESTATION_FETAL_GROWTH	Disorders related to length of gestation and fetal growth	XVI Certain conditions originating in the perinatal period (P16_)	0.125531	-0.110218	0.344985	0.330019	0.345008	478	308676
VWXY20_OTHER_EXTER_CAUSES_ACCIDENTAL_INJURY	Other external causes of accidental injury	XX External causes of morbidity and mortality (VWXY20_)	0.125866	-0.051491	0.345003	0.327286	0.34512	2026	306875
C3_AML	Acute myeloid leukaemia	II Neoplasms, from cancer register (ICD-O-3)	0.126435	0.196682	0.344985	0.389673	0.344965	135	309019
M13_CERVICDISC	Cervical disc disorders	XIII Diseases of the musculoskeletal system and connective tissue (M13_)	0.127038	-0.022693	0.345501	0.338516	0.34583	10722	227388
H7_GLAUCOMA_JOAG	Juvenile Open Angle Glaucoma	VII Diseases of the eye and adnexa (H7_)	0.127911	0.205329	0.344985	0.393362	0.344966	122	309032
I9_ANEURYSM	Cerebral aneurysm, nonruptured	IX Diseases of the circulatory system (I9_)	0.128026	-0.0586611	0.345157	0.328627	0.345245	1519	284164
CD2_BENIGN_BRAIN_SUPRATENT_EXALLC	Benign neoplasm: Brain, supratentorial (controls excluding all cancers)	II Neoplasms from hospital discharges (CD2_)	0.128655	-0.127936	0.344641	0.314793	0.344679	316	248557
M13_ALGONEURO	Alogoneurodystrophy	XIII Diseases of the musculoskeletal system and connective tissue (M13_)	0.128842	0.087647	0.344827	0.361272	0.344789	671	294793
G6_MIGRAINE_WITH_AURA	Migraine with aura	VI Diseases of the nervous system (G6_)	0.129149	-0.0307648	0.345557	0.335377	0.345794	5681	243503
CD2_BENIGN_THYROID_EXALLC	Benign neoplasm of thyroid gland (controls excluding all cancers)	II Neoplasms from hospital discharges (CD2_)	0.129472	-0.0866032	0.344645	0.324918	0.344699	689	248271
O15_PREG_VENOUS_HAEMORRH	Venous complications and haemorrhoids in pregnancy	XV Pregnancy, childbirth and the puerperium (O15_)	0.129478	0.120949	0.344299	0.371948	0.344236	349	152785
N14_FITUB	Female infertility, tubal origin	XIV Diseases of the genitourinary system (N14_)	0.129572	-0.0671398	0.345041	0.329582	0.34523	1154	94394
CD2_BENIGN_THYROID	Benign neoplasm of thyroid gland	II Neoplasms from hospital discharges (CD2_)	0.129648	-0.0864156	0.344985	0.324918	0.345029	689	308465
T1D_WIDE	Type 1 diabetes, wide definition	Diabetes endpoints	0.129945	0.0274063	0.344738	0.351806	0.344535	7337	255551
I9_AF_REIMB	Atrial fibrillation and flutter with reimbursement	IX Diseases of the circulatory system (I9_)	0.130631	-0.0221565	0.345572	0.340936	0.346095	17629	156457
CD2_BENIGN_RECTUM_ANAL_EXALLC	Benign neoplasm: Rectum, anus and anal canal (controls excluding all cancers)	II Neoplasms from hospital discharges (CD2_)	0.131216	-0.0360051	0.34461	0.335564	0.344759	4067	246185
CD2_BENIGN_LIP	Benign neoplasm: Lip	II Neoplasms from hospital discharges (CD2_)	0.131489	-0.104538	0.344985	0.322574	0.345018	464	308690
C3_AML_EXALLC	Acute myeloid leukaemia (controls excluding all cancers)	II Neoplasms, from cancer register (ICD-O-3)	0.131751	0.194162	0.345044	0.389673	0.345019	135	238677
C3_MENINGES	Malignant neoplasm of meninges	II Neoplasms, from cancer register (ICD-O-3)	0.132066	-0.0723159	0.344985	0.328499	0.345036	969	308185
N14_ENDOMETRIOSIS_DEEP	Deep endometriosis	XIV Diseases of the genitourinary system (N14_)	0.132287	-0.0477113	0.34406	0.334654	0.344186	2254	167714
J10_ASTHMA_MAIN_EXMORE	Asthma (only as main-diagnosis) (more control exclusions)	X Diseases of the respiratory system (J10_)	0.132296	-0.0149588	0.345754	0.341088	0.346457	26363	175182
G6_SPINOTH	Other diseases of spinal cord	VI Diseases of the nervous system (G6_)	0.132644	-0.090861	0.34526	0.326221	0.3453	609	288919
G6_OTHNEU	Other neurological diseases	VI Diseases of the nervous system (G6_)	0.132757	-0.0165696	0.344985	0.340476	0.3453	20235	288919
M13_LIMBPAIN	Pain in limb	XIII Diseases of the musculoskeletal system and connective tissue (M13_)	0.132769	-0.016352	0.34517	0.339624	0.345671	20906	231460
DM_OPTHALMIC_COMORB	Diabetes, opthalmic co-morbidities	Diabetes endpoints	0.133796	0.0762818	0.344669	0.35996	0.344616	873	251426
K11_HYPO_ONLY_INCLAVO	Tooth agenesis EXCLUDE clefts and syndromes , including avohilmo	XI Diseases of the digestive system (K11_)	0.133828	-0.0877924	0.344956	0.327797	0.344993	651	307787
E4_HYPOCOMA	Nondiabetic hypoglycaemic coma	IV Endocrine, nutritional and metabolic diseases (E4_)	0.133987	-0.218689	0.344979	0.298511	0.344995	104	307165
M13_MULTIFIBRO	Multifocal fibrosclerosis	XIII Diseases of the musculoskeletal system and connective tissue (M13_)	0.134381	0.190895	0.345158	0.385459	0.34514	137	300162
C3_DLBCL_EXALLC	Diffuse large B-cell lymphoma (controls excluding all cancers)	II Neoplasms, from cancer register (ICD-O-3)	0.1346	0.119313	0.34506	0.371947	0.34502	352	238678
R18_RASH_OTHER_NONSPECIFIC_SKIN_ERUPT	Rash and other nonspecific skin eruption	XVIII Symptoms, signs and abnormal clinical and laboratory findings, not elsewhere classified (R18_)	0.134659	0.0470451	0.345017	0.35287	0.344955	2285	291442
C3_MENINGES_EXALLC	Malignant neoplasm of meninges (controls excluding all cancers)	II Neoplasms, from cancer register (ICD-O-3)	0.134908	-0.0720128	0.344953	0.328499	0.34502	969	238678
G6_POSTOPNEURO	Postprocedural disorders of nervous system	VI Diseases of the nervous system (G6_)	0.13579	0.05517	0.345363	0.356361	0.3453	1641	288919
FG_PULMHEART	Pulmonary heart disease	Cardiometabolic endpoints	0.135905	-0.0275453	0.344985	0.338959	0.345119	6753	302401
C3_BREAST_HERPLUS_EXALLC	Malignant neoplasm of breast, HER-positive (controls excluding all cancers)	II Neoplasms, from cancer register (ICD-O-3)	0.136308	-0.0274389	0.344136	0.339968	0.344355	7222	137407
C3_LYMPHNODES_SECONDARY_NAS_EXALLC	Secondary and unspecified malignant neoplasm of lymph nodes (controls excluding all cancers)	II Neoplasms, from cancer register (ICD-O-3)	0.136382	0.0560483	0.345113	0.359112	0.34502	1590	238678
I9_ATHSCLE	Atherosclerosis, excluding cerebral, coronary and PAD	IX Diseases of the circulatory system (I9_)	0.136967	-0.022237	0.34503	0.337582	0.345319	11189	288638
E4_DM2	Type 2 diabetes	IV Endocrine, nutritional and metabolic diseases (E4_)	0.137386	0.0115364	0.344927	0.347032	0.344521	49303	255466
I9_HYPTENSRD	Hypertensive Renal Disease	IX Diseases of the circulatory system (I9_)	0.138179	-0.0798733	0.345434	0.329096	0.345491	777	223663
N14_CERVICAL_HSIL	HSIL lesion of the cervix uteri	XIV Diseases of the genitourinary system (N14_)	0.138475	-0.0355539	0.344118	0.335389	0.344323	3993	169753
ALCODELIRIUM	Alcohol withdrawal state with delirium	V Mental and behavioural disorders (F5_)	0.138836	-0.0545516	0.344985	0.329405	0.34507	1678	307476
NIV	Non-invasive ventilation	Interstitial lung disease endpoints	0.13894	-0.0392875	0.346323	0.34315	0.346402	3580	143953
K11_ORAL_LEUCOPLAC_RELAT	Oral leucoplacia and related diseases	XI Diseases of the digestive system (K11_)	0.140031	-0.0634725	0.344985	0.328291	0.34505	1214	307940
I9_LYMPHADE	Nonspesific lymphadenitis	IX Diseases of the circulatory system (I9_)	0.140043	0.0578454	0.345035	0.357812	0.344966	1459	267090
C3_THYROID_GLAND	Malignant neoplasm of thyroid gland	II Neoplasms, from cancer register (ICD-O-3)	0.140149	0.0586557	0.344985	0.35876	0.344921	1416	307738
CD2_BENIGN_LIP_EXALLC	Benign neoplasm: Lip (controls excluding all cancers)	II Neoplasms from hospital discharges (CD2_)	0.140563	-0.102342	0.344624	0.322574	0.344666	464	248395
ST19_INJURY_CRANIAL_NERVES	Injury of cranial nerves	XIX Injury, poisoning and certain other consequences of external causes (ST19_)	0.14107	-0.189649	0.345555	0.301161	0.345576	130	274351
E4_DISPUB_ALL	Disorders of puberty, all	IV Endocrine, nutritional and metabolic diseases (E4_)	0.14199	-0.115781	0.344985	0.319969	0.345014	364	308790
I9_HEARTFAIL_AND_OVERWEIGHT	Heart failure and bmi 25plus	Cardiometabolic endpoints	0.142188	-0.022179	0.342996	0.337814	0.343493	12397	129190
R18_FEVER_OTHER_UNKNO_ORIGIN	Fever of other and unknown origin	XVIII Symptoms, signs and abnormal clinical and laboratory findings, not elsewhere classified (R18_)	0.142228	-0.0179223	0.345119	0.340616	0.345423	16029	237436
ST19_SEQUEL_INJURI_NECK_TRUNK	Sequelae of injuries of neck and trunk	XIX Injury, poisoning and certain other consequences of external causes (ST19_)	0.142292	0.090569	0.344969	0.364806	0.34493	586	303336
I9_PULMEMB	Pulmonary embolism	IX Diseases of the circulatory system (I9_)	0.142965	-0.0270624	0.344942	0.338959	0.345076	6753	301704
N14_FEMALE_GENITAL_DYSPLASIA_ALL	All dysplastic lesions of the cervix uteri, vagina or vulva	XIV Diseases of the genitourinary system (N14_)	0.143163	-0.0270302	0.344118	0.337429	0.344393	6862	166884
H7_OTHERCONJ	Other disorders of conjunctiva	VII Diseases of the eye and adnexa (H7_)	0.143303	-0.0404955	0.345072	0.336385	0.345161	2946	285087
AB1_SYPHILIS	Syphilis	I Certain infectious and parasitic diseases (AB1_)	0.143325	-0.0978522	0.344969	0.322044	0.345007	499	300705
D3_HYPERSPLENISM	Hypersplenism	III Diseases of the blood and blood-forming organs and certain disorders involving the immune mechanism (D3_)	0.143365	-0.233099	0.345147	0.291841	0.345162	87	304076
Q17_CONGEN_MALFO_PULMONARY_TRICU_VALVES	Congenital malformations of pulmonary and tricuspid valves	XVII Congenital malformations, deformations and chromosomal abnormalities (Q17)	0.14338	-0.169363	0.345006	0.313617	0.345022	163	305910
H8_HL_PRESBY	Presbycusis	VIII Diseases of the ear and mastoid process (H8_)	0.143741	0.0409316	0.344847	0.354822	0.344736	3062	274935
RX_ANTIHYP	Antihypertensive medication - note that there are other indications	Drug purchase endpoints	0.144285	-0.0092127	0.344985	0.343591	0.346448	158356	150798
R18_FINDI_DRUGS_OTHER_SUBST_NOT_NORMALLY_FOUND_BLOOD	Findings of drugs and other substances, not normally found in blood	XVIII Symptoms, signs and abnormal clinical and laboratory findings, not elsewhere classified (R18_)	0.144722	-0.229617	0.344973	0.292135	0.344989	89	297969
N14_IMPOTENCE	Impotence	XIV Diseases of the genitourinary system (N14_)	0.145269	0.0738043	0.346299	0.363803	0.346146	873	100050
I9_VHD	Valvular heart disease excluding rheumatic fever	IX Diseases of the circulatory system (I9_)	0.145363	-0.0104444	0.34522	0.343188	0.345797	62218	218984
R18_MALAI_FATIG	Malaise and fatigue	XVIII Symptoms, signs and abnormal clinical and laboratory findings, not elsewhere classified (R18_)	0.146109	-0.0202411	0.345112	0.339187	0.345423	12454	237436
L12_PAPULOSQUAMOUS	Papulosquamous disorders	XII Diseases of the skin and subcutaneous tissue (L12_)	0.14611	-0.0220728	0.344985	0.340371	0.345139	10026	299128
E4_PANCSECNAS	Disorder of pancreatic internal secretion, other and/or unspecified	IV Endocrine, nutritional and metabolic diseases (E4_)	0.147296	-0.177769	0.344974	0.301737	0.344995	149	307165
J10_ASTHMACOPDKELA	Asthma/COPD (KELA code 203)	X Diseases of the respiratory system (J10_)	0.147325	-0.0135237	0.345367	0.340948	0.345863	29093	259128
N14_ABNORMALBLEED	Other abnormal uterine and caginal bleeding	XIV Diseases of the genitourinary system (N14_)	0.147597	0.0256273	0.345841	0.352632	0.34523	8494	94394
E4_DM1	Type 1 diabetes	IV Endocrine, nutritional and metabolic diseases (E4_)	0.148613	0.0240829	0.344748	0.351455	0.344521	8671	255466
D3_IMMUDEFANTIBODYNAS	Other and unspecified immunodeficiencies with predominantly antibody defects	III Diseases of the blood and blood-forming organs and certain disorders involving the immune mechanism (D3_)	0.148982	-0.137053	0.344804	0.313101	0.34483	248	304494
R18_HEARTBURN	Heartburn	XVIII Symptoms, signs and abnormal clinical and laboratory findings, not elsewhere classified (R18_)	0.150704	0.049233	0.345936	0.357907	0.345833	1916	222728
N14_URETHRALSTRICT	Urethral stricture	XIV Diseases of the genitourinary system (N14_)	0.150718	0.0623055	0.345136	0.358602	0.345077	1202	272433
O15_PREG_ECTOP	Ectopic pregnancy	XV Pregnancy, childbirth and the puerperium (O15_)	0.150728	-0.0325048	0.345514	0.336693	0.345834	4526	124547
G6_RADLES	Lesion of radial nerve	VI Diseases of the nervous system (G6_)	0.150761	-0.0756644	0.345346	0.325947	0.345403	807	273097
ST19_INJURI_HIP_THIGH	Injuries to the hip and thigh	XIX Injury, poisoning and certain other consequences of external causes (ST19_)	0.151747	0.020373	0.344985	0.350565	0.344766	11640	297514
G6_NERPLEX	Nerve, nerve root and plexus disorders	VI Diseases of the nervous system (G6_)	0.151751	-0.0121175	0.344985	0.341814	0.345403	36057	273097
AB1_SEQULAE_POLIO	Sequelae of poliomyelitis	I Certain infectious and parasitic diseases (AB1_)	0.15224	0.165895	0.344922	0.380087	0.344903	167	307234
G6_BELLPA	Bell's palsy	VI Diseases of the nervous system (G6_)	0.152663	-0.0421683	0.345315	0.336022	0.345403	2585	273097
O15_ABORT_SPONTAN	Spontaneous abortion	XV Pregnancy, childbirth and the puerperium (O15_)	0.152935	-0.01947	0.345408	0.341427	0.345834	13354	124547
I9_DOAAC	Diseases of arteries, arterioles and capillaries	IX Diseases of the circulatory system (I9_)	0.153547	-0.0159544	0.344985	0.340281	0.345319	20516	288638
ST19_OTHER_INJURI_LOWER_LIMB_LEVEL_UNSPE	Other injuries of lower limb, level unspecified	XIX Injury, poisoning and certain other consequences of external causes (ST19_)	0.153565	0.192511	0.34502	0.384346	0.345005	123	307511
KRA_PSY_ANYMENTAL	Any mental disorder	Psychiatric endpoints from Katri R√§ikk√∂nen	0.153599	-0.00934916	0.344985	0.341926	0.345983	76073	233081
J10_VOCALLARYNX	Diseases of vocal cords and larynx+other diseases of upper respiratory tract, no elsewhere classified	X Diseases of the respiratory system (J10_)	0.15398	-0.0179376	0.344925	0.342002	0.345112	15043	234924
K11_FIBROCHIRLIV	Fibrosis and chirrhosis of liver	XI Diseases of the digestive system (K11_)	0.154333	-0.0578234	0.345162	0.331056	0.345226	1362	301014
CD2_BENIGN_MALE_GEN	Benign neoplasm of male genital organs	II Neoplasms from hospital discharges (CD2_)	0.154554	-0.103594	0.346097	0.324589	0.346164	422	134986
C3_BREAST_HER2NEG_EXALLC	Malignant neoplasm of breast, HER2-negative (controls excluding all cancers)	II Neoplasms, from cancer register (ICD-O-3)	0.154739	-0.0209385	0.344178	0.341812	0.344384	11997	137507
H7_PARASTRA3	Third [oculomotor] nerve palsy	VII Diseases of the eye and adnexa (H7_)	0.154748	-0.11576	0.344976	0.318945	0.345006	337	297342
K11_PULPITIS_2	Dental pulpitis 2	XI Diseases of the digestive system (K11_)	0.154948	-0.00784345	0.344985	0.343219	0.346511	143366	165788
FG_CEREBVASC	Cerebrovascular diseases (FINNGEN)	IX Diseases of the circulatory system (I9_)	0.155273	-0.0182036	0.345646	0.342413	0.346095	21738	156457
K11_PANCOTH	Other diseases of pancreas	XI Diseases of the digestive system (K11_)	0.155346	-0.0610882	0.344948	0.331011	0.34501	1214	273442
G6_CLUSTHEADACHE_STRICT_INCLAVO	Cluster headache, strict, including avohilmo	VI Diseases of the nervous system (G6_)	0.155347	0.0683043	0.344985	0.358411	0.344942	969	308185
AB1_ARTHROPOD	Arthropod-borne viral fevers and viral haemorrhagic fevers	I Certain infectious and parasitic diseases (AB1_)	0.155358	-0.0461279	0.344985	0.333954	0.345061	2134	307020
K11_SALIVARY	Diseases of salivary glands	XI Diseases of the digestive system (K11_)	0.156785	-0.0309535	0.346159	0.338552	0.346323	4763	220537
AB1_VIRAL_SKIN_MUCOUS_MEMBRANE	Viral infections characterized by skin and mucous membrane lesions	I Certain infectious and parasitic diseases (AB1_)	0.156825	-0.0208467	0.344985	0.340347	0.34515	10658	298496
C3_THYROID_GLAND_EXALLC	Malignant neoplasm of thyroid gland (controls excluding all cancers)	II Neoplasms, from cancer register (ICD-O-3)	0.156962	0.05638	0.345101	0.35876	0.34502	1416	238678
ST19_DISLO_SPRAIN_STRAIN_JOINTS_LIGAM_KNEE	Dislocation, sprain and strain of joints and ligaments of knee	XIX Injury, poisoning and certain other consequences of external causes (ST19_)	0.157203	-0.0164011	0.345049	0.341828	0.345262	17733	268271
J10_CHEMGASRESP	Respiratory conditions due to inhalation of chemicals, gases, fumes and vapours	X Diseases of the respiratory system (J10_)	0.157208	0.153863	0.345037	0.376429	0.345018	189	305939
ASTHMA_CHILD_EXMORE	Childhood asthma (age<16) (more control exclusions)	Asthma and related endpoints	0.157375	-0.0337824	0.346229	0.337467	0.346457	4549	175182
ST19_BURN_CORROSION_SHOUL_UPPER_LIMB_WRIST_HAND	Burn and corrosion of shoulder and upper limb, except wrist and hand	XIX Injury, poisoning and certain other consequences of external causes (ST19_)	0.157462	0.106595	0.34495	0.36749	0.344922	393	307836
I9_MI	Myocardial infarction	IX Diseases of the circulatory system (I9_)	0.158086	-0.0173698	0.345308	0.34045	0.345689	20404	260124
K11_UMBHER	Umbilical hernia	XI Diseases of the digestive system (K11_)	0.159015	-0.0267906	0.345031	0.336988	0.345223	6378	266891
K11_OTHDISSTOMDUOD	Other diseases of stomach and duodenum	XI Diseases of the digestive system (K11_)	0.159073	0.0566153	0.345191	0.359346	0.345117	1388	265354
C_DIFFICILE_ENTEROCOLITIS	Enterocolitis due to Clostridium difficile	I Certain infectious and parasitic diseases (AB1_)	0.159358	0.0437024	0.344918	0.355467	0.344837	2331	304926
I9_ANGIO	Coronary angiopasty	IX Diseases of the circulatory system (I9_)	0.159386	-0.0213282	0.345241	0.335957	0.345689	12553	260124
E4_TESTIDYS	Testicular dysfunction	IV Endocrine, nutritional and metabolic diseases (E4_)	0.159493	-0.100108	0.346091	0.325388	0.34616	440	131773
ASTHMA_CHILD	Childhood asthma (age<16)	Asthma and related endpoints	0.159823	-0.033597	0.346014	0.337467	0.346229	4549	180942
L12_ALLERGICCONTACT	Alergic contact dermatitis	XII Diseases of the skin and subcutaneous tissue (L12_)	0.160241	-0.0363229	0.345353	0.339205	0.345428	3364	278795
E4_CONGEIOD	Congenital iodine-deficiency syndrome/hypothyroidism	IV Endocrine, nutritional and metabolic diseases (E4_)	0.16068	0.0773507	0.345214	0.364831	0.34516	734	263704
M13_SHOULDER	Shoulder lesions	XIII Diseases of the musculoskeletal system and connective tissue (M13_)	0.160714	-0.013694	0.345108	0.340276	0.345671	26970	231460
K11_DISTAL_BITE_INCLAVO	Distal bite , including avohilmo	XI Diseases of the digestive system (K11_)	0.160741	-0.0895567	0.344985	0.326408	0.345018	547	308607
Q17_CONGEN_MALFO_SPINE_BONY_THORAX	Congenital malformations of spine and bony thorax	XVII Congenital malformations, deformations and chromosomal abnormalities (Q17)	0.160881	0.185722	0.344906	0.382245	0.34489	127	307120
Z21_OCCUPAT_EXPOS_RISK_	Occupational exposure to risk-factors	XXI Factors influencing health status and contact with health services (Z21_)	0.161279	-0.0840704	0.345181	0.32905	0.345214	618	301545
CD2_BENIGN_MENINGES	Benign neoplasm of meninges	II Neoplasms from hospital discharges (CD2_)	0.161311	-0.0471203	0.344985	0.335402	0.345047	1986	307168
O15_DELIVERY_PROXY	Delivery, wide proxy	XV Pregnancy, childbirth and the puerperium (O15_)	0.16141	-0.0104447	0.344118	0.343081	0.345742	106064	67682
K11_OTHAPPEND	Other diseases of appendix	XI Diseases of the digestive system (K11_)	0.161444	0.135617	0.344992	0.377232	0.344965	237	284597
C3_BREAST_HERPLUS	Malignant neoplasm of breast, HER-positive	II Neoplasms, from cancer register (ICD-O-3)	0.161685	-0.0253974	0.344067	0.339968	0.344245	7222	166115
M13_ARTHROPATHIES	Arthropathies	XIII Diseases of the musculoskeletal system and connective tissue (M13_)	0.161821	-0.00820401	0.344985	0.342868	0.346098	106537	202617
C3_BRAIN	Malignant neoplasm of brain	II Neoplasms, from cancer register (ICD-O-3)	0.162301	0.0793424	0.344985	0.363714	0.344943	692	308462
Q17_SEPTA_DEFEC	Septal defects	XVII Congenital malformations, deformations and chromosomal abnormalities (Q17)	0.16258	-0.0564783	0.344985	0.332138	0.345042	1370	307784
C3_BRAIN_EXALLC	Malignant neoplasm of brain (controls excluding all cancers)	II Neoplasms, from cancer register (ICD-O-3)	0.163224	0.0792391	0.345074	0.363714	0.34502	692	238678
G6_DEGENOTH	Other and unspecified degenerative diseases of nervous system	VI Diseases of the nervous system (G6_)	0.16338	-0.105345	0.344965	0.321549	0.344996	392	301866
G6_HEADACHE	Other headache syndromes	VI Diseases of the nervous system (G6_)	0.164045	-0.0194697	0.34546	0.338739	0.345794	12111	243503
E4_HYPERGLYCER	Pure hyperglyceridaemia	IV Endocrine, nutritional and metabolic diseases (E4_)	0.164082	-0.10256	0.34552	0.323553	0.345554	411	269572
ST19_FRACT_FOOT_ANKLE	Fracture of foot, except ankle	XIX Injury, poisoning and certain other consequences of external causes (ST19_)	0.164299	-0.0283326	0.345234	0.339014	0.345351	5470	290508
AB1_SALMONELLA_OTH	Other salmonella infections	I Certain infectious and parasitic diseases (AB1_)	0.164535	-0.0716188	0.345143	0.327	0.345199	843	277128
H7_CORNEALOTH	Other disorders of cornea	VII Diseases of the eye and adnexa (H7_)	0.164605	0.0483389	0.345072	0.355556	0.345006	1853	294514
M13_HTROMBMICROANG	Thrombotic microangiopathy	XIII Diseases of the musculoskeletal system and connective tissue (M13_)	0.164631	0.178063	0.345158	0.385694	0.34514	135	300162
J10_ASTHMA_MAIN	Asthma (only as main-diagnosis)	X Diseases of the respiratory system (J10_)	0.165714	-0.0137411	0.345575	0.341088	0.346229	26363	180942
R18_HAEMORRHAGE_RESPI_PASSA	Haemorrhage from respiratory passages	XVIII Symptoms, signs and abnormal clinical and laboratory findings, not elsewhere classified (R18_)	0.165965	-0.0224022	0.34572	0.340233	0.345943	9107	223726
H7_KERATITISOTH	Other keratitis	VII Diseases of the eye and adnexa (H7_)	0.166041	-0.0425034	0.344934	0.336021	0.345006	2384	294514
L12_XEROSCUT	Xerosis cutis	XII Diseases of the skin and subcutaneous tissue (L12_)	0.166859	-0.163925	0.345089	0.29868	0.345115	159	291889
O15_GESTAT_OEDEM_PREINUR	Gestational [pregnancy-induced] oedema and proteinuria without hypertension	XV Pregnancy, childbirth and the puerperium (O15_)	0.167008	0.0450037	0.344192	0.353979	0.344062	2132	160670
I9_CORATHER	Coronary atherosclerosis	IX Diseases of the circulatory system (I9_)	0.167091	-0.0132986	0.344992	0.340019	0.345689	36418	260124
M13_SJOGREN	Sicca syndrome [Sj√∂gren]	XIII Diseases of the musculoskeletal system and connective tissue (M13_)	0.167238	0.046669	0.345199	0.354253	0.34514	1981	300162
H7_EYEADNEXOTH	Other specified and unspecified disorders of eye and adnexa	VII Diseases of the eye and adnexa (H7_)	0.167366	0.0714587	0.345047	0.357428	0.345013	840	306237
AMN2	Transient global amnesia	Neurological endpoints	0.167722	0.047613	0.34506	0.355947	0.34499	1894	295417
N14_OTHPENIS	Other disorders of penis	XIV Diseases of the genitourinary system (N14_)	0.168097	-0.0472099	0.345952	0.335978	0.346146	1947	100050
Z21_PROBL_RELATED_OTH_PSYCHOSO_CIRCUMSTANC	Problems related to other psychosocial circumstances	XXI Factors influencing health status and contact with health services (Z21_)	0.168216	-0.14622	0.34519	0.308398	0.345214	198	301545
O15_DELIV_CAESAR	Single delivery by caesarean section	XV Pregnancy, childbirth and the puerperium (O15_)	0.168434	-0.0233358	0.345332	0.342269	0.34568	9030	79588
I9_THROMBANG	Thromboangiitis obliterans	IX Diseases of the circulatory system (I9_)	0.16846	0.22007	0.345334	0.396424	0.345319	85	288638
TRAUMBRAIN_NONCONCUS	severe traumatic brain injury, does not include concussion	Neurological endpoints	0.168545	0.0296482	0.344985	0.35073	0.344892	4927	304227
Z21_ANTEN_SCREE	Antenatal screening	XXI Factors influencing health status and contact with health services (Z21_)	0.169018	-0.0152395	0.344848	0.342512	0.345388	28073	121477
H7_OTHENDOPHTHALMITIS	Other endophthalmitis	VII Diseases of the eye and adnexa (H7_)	0.169383	-0.198499	0.344989	0.299851	0.345005	105	297889
CD2_BENIGN_MALE_GEN_EXALLC	Benign neoplasm of male genital organs (controls excluding all cancers)	II Neoplasms from hospital discharges (CD2_)	0.169386	-0.100092	0.345504	0.324589	0.345586	422	106952
E4_SHORT	Short stature, not elsewhere classified	IV Endocrine, nutritional and metabolic diseases (E4_)	0.169481	0.0973888	0.345002	0.373652	0.344957	464	297590
R18_ASCITES	Ascites	XVIII Symptoms, signs and abnormal clinical and laboratory findings, not elsewhere classified (R18_)	0.169899	-0.0576549	0.34576	0.332965	0.345833	1268	222728
FEMINGHER_BILATERAL	Inguinal or femoral hernia, bilateral	XI Diseases of the digestive system (K11_)	0.170502	-0.0430253	0.345111	0.332316	0.345223	2339	266891
K11_CARIES_3_OPER_ONLYAVO	Dental caries 3 and operation codes, only avohilmo	XI Diseases of the digestive system (K11_)	0.170664	0.0115827	0.344043	0.344789	0.342517	96278	47031
E4_HYPERURI	Hyperuricaemia without signs of inflammatory arthritis and tophaceous disease	IV Endocrine, nutritional and metabolic diseases (E4_)	0.171529	-0.214996	0.345536	0.290769	0.345554	89	269572
O15_LABOUR_PELVIC_ABNORM	Obstructed labour due to maternal pelvic abnormality	XV Pregnancy, childbirth and the puerperium (O15_)	0.171564	0.0328044	0.344075	0.348961	0.343931	4015	135806
M13_SPONDYLOPATHYNAS	Other specified/unspecified spondylopathies	XIII Diseases of the musculoskeletal system and connective tissue (M13_)	0.171917	-0.0874666	0.345773	0.322201	0.34583	549	227388
K11_MISS_TEETH_ACCID_EXTR_PAROD	Missing teeth due to accident, extraction or parodontitis	XI Diseases of the digestive system (K11_)	0.172007	-0.0418345	0.346214	0.336203	0.346323	2402	220537
GOUT	Gout, FINNGEN	Rheuma endpoints	0.172569	0.026928	0.345146	0.348393	0.345078	6031	284844
ST19_INJURI_WRIST_HAND	Injuries to the wrist and hand	XIX Injury, poisoning and certain other consequences of external causes (ST19_)	0.17291	-0.0124085	0.344985	0.342626	0.345239	30091	279063
CD2_BENIGN_MENINGES_EXALLC	Benign neoplasm of meninges (controls excluding all cancers)	II Neoplasms from hospital discharges (CD2_)	0.173014	-0.0460162	0.34462	0.335402	0.344694	1986	248006
H7_OCUPAIN	Ocular pain	VII Diseases of the eye and adnexa (H7_)	0.173031	-0.0531897	0.344948	0.331465	0.345013	1471	306237
M13_FIBROMYALGIA	Fibromyalgia	XIII Diseases of the musculoskeletal system and connective tissue (M13_)	0.173079	-0.0513393	0.345579	0.332331	0.345671	1595	231460
M13_FOREIGNBODY	Residual foreign body in soft tissue	XIII Diseases of the musculoskeletal system and connective tissue (M13_)	0.174041	0.0632542	0.345733	0.359557	0.345671	1035	231460
ST19_EPIDU_HAEMORRHAGE	Epidural haemorrhage	Neurological endpoints	0.174891	0.138999	0.346441	0.375259	0.346408	212	184565
O15_DELIV_MULTIP	Multiple delivery	XV Pregnancy, childbirth and the puerperium (O15_)	0.175016	0.0477871	0.345968	0.358415	0.34568	1841	79588
BACT_INTEST_INFECTION_NOS	Other specified/unspecified bacterial intestinal infections	I Certain infectious and parasitic diseases (AB1_)	0.17525	0.055448	0.344896	0.358255	0.344837	1338	304926
L12_PAPULOSQUONAS	Other and unspecified papulosquamous disorders	XII Diseases of the skin and subcutaneous tissue (L12_)	0.175346	-0.195915	0.345122	0.297281	0.345139	106	299128
Q17_CLEFT_PALATE	Cleft palate	XVII Congenital malformations, deformations and chromosomal abnormalities (Q17)	0.175675	0.133892	0.344966	0.372472	0.344946	228	308799
O15_COMPLIC_ABORT_ECTOP_MOLAR	Complications following abortion and ectopic and molar pregnancy	XV Pregnancy, childbirth and the puerperium (O15_)	0.176332	-0.0693387	0.345728	0.330208	0.345834	855	124547
M13_SPONDYLINFLAMNAS	Other specified/unspecified inflammatory spondylopathies	XIII Diseases of the musculoskeletal system and connective tissue (M13_)	0.176362	-0.0612484	0.345753	0.329787	0.34583	1097	227388
Z21_PERSONS_ENCOUNTERI_HEALTH_SERVI_OTH_COUNSELLI_MEDICAL_ADVICE_NOT_ELSEW_CLASSIFIED	Persons encountering health services for other counselling and medical advice, not elsewhere classified	XXI Factors influencing health status and contact with health services (Z21_)	0.17658	-0.0116448	0.345	0.342254	0.345369	35130	261612
Z21_PREGNAC_EXAM_TEST	Pregnancy examination and test	XXI Factors influencing health status and contact with health services (Z21_)	0.176816	-0.0239826	0.345111	0.34115	0.345388	8490	121477
M13_INTERVERTEB	Other intervertebral disc disorders	XIII Diseases of the musculoskeletal system and connective tissue (M13_)	0.176897	-0.0126725	0.345189	0.340251	0.34583	29508	227388
H8_PERFORATION	Perforation of tympanic membrane	VIII Diseases of the ear and mastoid process (H8_)	0.17778	0.0427822	0.345019	0.356586	0.34493	2219	289751
Z21_TOBAC_USE	Tobacco use	XXI Factors influencing health status and contact with health services (Z21_)	0.178047	-0.0675185	0.344985	0.327117	0.345036	893	308261
ST19_INJURY_MUSCLE_TENDON_ANKLE_FOOT_LEVEL	Injury of muscle and tendon at ankle and foot level	XIX Injury, poisoning and certain other consequences of external causes (ST19_)	0.178098	-0.0942989	0.345317	0.323288	0.345351	455	290508
L12_PEMPHIGOID_NAS	Other and unspecified pemphigoid	XII Diseases of the skin and subcutaneous tissue (L12_)	0.178834	0.18107	0.344965	0.380982	0.34495	123	308031
N14_URETHRITISANDURSYNDR	Urehtritis and urethral syndrome	XIV Diseases of the genitourinary system (N14_)	0.179685	-0.09244	0.345041	0.324524	0.345077	471	272433
Z21_FAMILY_HISTORY_OTH_CONDI	Family history of other conditions	XXI Factors influencing health status and contact with health services (Z21_)	0.180226	-0.170077	0.345219	0.305263	0.345238	133	270158
J10_COLD	Acute nasopharyngitis(common cold)	X Diseases of the respiratory system (J10_)	0.180401	0.0358418	0.345176	0.351224	0.3451	3198	255610
R18_OTHER_SYMPTOMS_SIGNS_INVOLVI_NERVOUS_MUSCULOS_SYSTEMS	Other symptoms and signs involving the nervous and musculoskeletal systems	XVIII Symptoms, signs and abnormal clinical and laboratory findings, not elsewhere classified (R18_)	0.181048	-0.0193653	0.34503	0.342496	0.345125	11075	293604
N14_POLYPFEMGEN	Polyp of the female genital tract	XIV Diseases of the genitourinary system (N14_)	0.181592	0.020527	0.345684	0.349551	0.34523	11092	94394
L12_DERMATITISECZEMA	Dermatitis and eczema	XII Diseases of the skin and subcutaneous tissue (L12_)	0.181787	-0.012091	0.344985	0.340917	0.345428	30359	278795
O15_POSTPART_HEAMORRH	Postpartum haemorrhage	XV Pregnancy, childbirth and the puerperium (O15_)	0.18195	0.0262525	0.344206	0.350349	0.343931	6090	135806
E4_OVARFAIL	Primary ovarian failure	IV Endocrine, nutritional and metabolic diseases (E4_)	0.182361	-0.109937	0.343952	0.31889	0.344001	328	165817
CD2_BENIGN_OVARY	Benign neoplasm of ovary	II Neoplasms from hospital discharges (CD2_)	0.182438	-0.0308523	0.344118	0.335993	0.344324	4312	169434
H7_RETINALDETACHBREAK	Retinal detachment with retinal break	VII Diseases of the eye and adnexa (H7_)	0.182516	-0.0374708	0.344968	0.337261	0.345046	2862	284826
N14_OTHNONINFVAG	Other noninflammatory disorders of vagina	XIV Diseases of the genitourinary system (N14_)	0.182592	0.0472388	0.345411	0.354835	0.34523	1815	94394
DRUGADVERS_TREMOR	Drug-induced tremor	VI Diseases of the nervous system (G6_)	0.182651	-0.177703	0.344985	0.30179	0.345002	126	309028
E4_TESTICHYPO	Testicular hypofunction	IV Endocrine, nutritional and metabolic diseases (E4_)	0.18276	-0.0998699	0.3461	0.325871	0.34616	396	131773
ST19_SUPERF_INJURI_INVOLVI_MULTIPLE_BODY_REGIONS	Superficial injuries involving multiple body regions	XIX Injury, poisoning and certain other consequences of external causes (ST19_)	0.183001	-0.0914576	0.344965	0.322425	0.345	474	308461
H7_GLAUCNAS	Other and unspecified glaucoma	VII Diseases of the eye and adnexa (H7_)	0.18307	0.0574292	0.344869	0.35591	0.344824	1214	295540
CD2_BENIGN_OVARY_EXALLC	Benign neoplasm of ovary (controls excluding all cancers)	II Neoplasms from hospital discharges (CD2_)	0.183475	-0.0309789	0.343932	0.335993	0.344179	4312	138413
E4_DM2REN	Type 2 diabetes with renal complications	IV Endocrine, nutritional and metabolic diseases (E4_)	0.183572	0.0444333	0.344587	0.352772	0.344521	2066	255466
N14_MALEGENINOTH	Disorders of male genital organs in diseases classified elsewhere	XIV Diseases of the genitourinary system (N14_)	0.183736	-0.188279	0.346106	0.308388	0.346146	108	100050
L12_RADIATIONRELATEDSKIN	Radiation-related disorders of the skin and subcutaneous tissue	XII Diseases of the skin and subcutaneous tissue (L12_)	0.183833	0.0220179	0.344985	0.3488	0.344874	8749	300405
I9_CEREBDOTH	Other specified cerebrovascular diseases, other cerebrovascular disorders in diseases classified elsewhere	IX Diseases of the circulatory system (I9_)	0.184066	-0.051901	0.345176	0.332019	0.345245	1487	284164
OSTEON_DRUGS	Osteonecrosis due to drugs	XIII Diseases of the musculoskeletal system and connective tissue (M13_)	0.184382	-0.153203	0.344985	0.311988	0.345002	167	308987
N14_SPERMATOCELE	Spermatocele	XIV Diseases of the genitourinary system (N14_)	0.184807	0.0495427	0.346315	0.356565	0.346146	1641	100050
AB1_VIRAL_INOTHER	Viral agents as the cause of diseases classified to other chapters	I Certain infectious and parasitic diseases (AB1_)	0.185289	-0.0991216	0.34499	0.320317	0.345022	401	307117
E4_VIT_A_DEF	Vitamin A deficiency	IV Endocrine, nutritional and metabolic diseases (E4_)	0.18535	0.207139	0.34551	0.399273	0.345493	89	292997
K11_CARIES_3_OPER	Dental caries 3 and operation codes	XI Diseases of the digestive system (K11_)	0.185379	0.0108475	0.344283	0.344784	0.343311	98997	51006
H7_GLAUCOMA_NTG	Normotensive glaucoma	VII Diseases of the eye and adnexa (H7_)	0.186613	-0.0522664	0.34477	0.333609	0.344824	1438	295540
K11_SCISS_BITE_INCLAVO	Scissor bite , including avohilmo	XI Diseases of the digestive system (K11_)	0.18702	-0.100015	0.344985	0.32487	0.34501	386	308768
AB1_RESP_TUBERCU	Respiratry tuberculosis	I Certain infectious and parasitic diseases (AB1_)	0.187689	0.0533044	0.344985	0.355109	0.34494	1380	307259
J10_ASTHMA_EXMORE	Asthma (more control exclusions)	X Diseases of the respiratory system (J10_)	0.187703	-0.0120189	0.345804	0.342269	0.346457	32351	175182
D3_ACQPUREREDCLLAPLASIA	Acquired pure red cell aplasia [erythroblastopenia]	III Diseases of the blood and blood-forming organs and certain disorders involving the immune mechanism (D3_)	0.187782	-0.201532	0.344917	0.298936	0.344932	94	298372
TBC_RESP	Respiratory tuberculosis	I Certain infectious and parasitic diseases (AB1_)	0.188238	0.0532358	0.344994	0.355109	0.344948	1380	307312
DM_RET_ART_OCCLU_MAIN	Retinal artery occlusion (main artery)	Diabetes endpoints	0.188259	-0.174163	0.344492	0.30544	0.344511	124	255766
SLE_NOS	Systemic lupus erythematosus, unspecified	Rheuma endpoints	0.188333	-0.075233	0.345003	0.331445	0.345033	680	308319
K11_FEMHER	Femoral hernia	XI Diseases of the digestive system (K11_)	0.188381	-0.0616026	0.345171	0.331501	0.345223	1022	266891
H8_HL_DEAFMUT	Deaf mutism, not elsewhere classified	VIII Diseases of the ear and mastoid process (H8_)	0.188918	-0.179632	0.344721	0.309234	0.344736	117	274935
CD2_INSITU_BREAST	Carcinoma in situ of breast	II Neoplasms from hospital discharges (CD2_)	0.189722	-0.0455495	0.344118	0.334815	0.344219	1873	171873
CD2_INSITU_BREAST_EXALLC	Carcinoma in situ of breast (controls excluding all cancers)	II Neoplasms from hospital discharges (CD2_)	0.190396	-0.0456781	0.343911	0.334815	0.344032	1873	141335
ST19_FRACT_WRIST_HAND_LEVEL	Fracture at wrist and hand level	XIX Injury, poisoning and certain other consequences of external causes (ST19_)	0.190695	-0.0215142	0.34511	0.3409	0.345239	8530	279063
H8_CHRON_SUPOTITIS	Chronic suppurative otitis media	VIII Diseases of the ear and mastoid process (H8_)	0.191113	-0.0476394	0.344882	0.336612	0.34493	1687	289751
K11_GJULC	Gastrojejunal ulcer	XI Diseases of the digestive system (K11_)	0.191271	-0.126849	0.345089	0.313626	0.345117	236	265354
M13_PLANTARFASC	Plantar fascial fibromatosis	XIII Diseases of the musculoskeletal system and connective tissue (M13_)	0.191328	-0.0424622	0.345557	0.333343	0.345671	2151	231460
L12_FACTITIALDERMAT	Factitial dermatitis	XII Diseases of the skin and subcutaneous tissue (L12_)	0.19142	0.183595	0.34513	0.384419	0.345115	112	291889
I9_DVTANDPULM	DVT of lower extremities and pulmonary embolism	IX Diseases of the circulatory system (I9_)	0.191851	-0.0179166	0.344985	0.340992	0.345154	12559	296595
G6_HEMIPLE	Hemiplegia	VI Diseases of the nervous system (G6_)	0.191929	-0.0563507	0.345075	0.330146	0.345133	1205	306432
H7_VISUDISTURBSUB	Subjective visual disturbances	VII Diseases of the eye and adnexa (H7_)	0.192084	-0.0273175	0.34502	0.337594	0.34515	5193	296679
H7_HYPERMETRO	Hypermetropia	VII Diseases of the eye and adnexa (H7_)	0.192104	-0.0546789	0.344966	0.335718	0.345006	1266	297342
O15_PREECLAMPS	Pre-eclampsia	XV Pregnancy, childbirth and the puerperium (O15_)	0.192228	0.0273086	0.34425	0.350005	0.344062	5265	160670
ST19_OTHER_UNSPE_INJURI_FOREA	Other and unspecified injuries of forearm	XIX Injury, poisoning and certain other consequences of external causes (ST19_)	0.192507	-0.174171	0.345053	0.304597	0.345071	122	289707
D3_THROMBOCYTOPENIANAS	Thrombocytopenia, unspecified	III Diseases of the blood and blood-forming organs and certain disorders involving the immune mechanism (D3_)	0.192905	-0.0521192	0.344918	0.334944	0.344964	1396	304806
H7_VISUDISTURB	Visual disturbances	VII Diseases of the eye and adnexa (H7_)	0.193272	-0.0185856	0.344969	0.340244	0.34515	11377	296679
VWXY20_EVIDE_ALCOHOL_INVOLVM_DETERM_BLOOD_ALCOHOL_LEVEL	Evidence of alcohol involvement determined by blood alcohol level	XX External causes of morbidity and mortality (VWXY20_)	0.193526	-0.141142	0.34495	0.307496	0.344974	192	308037
NAFLD	Nonalcoholic fatty liver disease	Gastrointestinal endpoints	0.195023	-0.0488181	0.344985	0.33395	0.345041	1578	307576
ST19_FAILU_REJEC_TRANSPLANTED_ORGANS_TISSU	Failure and rejection of transplanted organs and tissues	XIX Injury, poisoning and certain other consequences of external causes (ST19_)	0.19595	-0.133141	0.345285	0.316868	0.345306	209	278724
H7_HETEROPHORIA	Heterophoria	VII Diseases of the eye and adnexa (H7_)	0.196252	0.047456	0.34507	0.356536	0.345006	1660	297342
H7_MODVISIMPBINOC	Moderate visual impairment, binocular	VII Diseases of the eye and adnexa (H7_)	0.196525	-0.0781617	0.345113	0.327097	0.34515	610	296679
C3_BREAST_HER2NEG	Malignant neoplasm of breast, HER2-negative	II Neoplasms, from cancer register (ICD-O-3)	0.196564	-0.0186335	0.344116	0.341812	0.344287	11997	161747
R18_FAECAL_INCONTINENCE	Faecal incontinence	XVIII Symptoms, signs and abnormal clinical and laboratory findings, not elsewhere classified (R18_)	0.19713	-0.0449871	0.345744	0.335082	0.345833	1865	222728
G6_ROOTPLEXOTHUNS	Other and unspecified nerve root and plexus disorders, also in other diseases	VI Diseases of the nervous system (G6_)	0.197686	-0.0316497	0.345338	0.340603	0.345403	3752	273097
Z21_PERSONS_W_POTEN_HEALTH_HAZARDS_RELATED_FAMILY_PERSONAL_HISTORY_CERTA_CONDI_INFLUENCI_HEALTH_STATUS	Persons with potential health hazards related to family and personal history and certain conditions influencing health status	XXI Factors influencing health status and contact with health services (Z21_)	0.197878	-0.0107265	0.344985	0.343227	0.345238	38996	270158
L12_INFECT_SKIN_OTHER	Other local infections of skin and subcutaneous tissue	XII Diseases of the skin and subcutaneous tissue (L12_)	0.198284	-0.0432786	0.345208	0.334268	0.345282	1986	293404
C3_SPINAL_CORD_CRANIAL_AND_OTHER_CNS_EXALLC	Malignant neoplasm of spinal cord, cranial nerves and other parts of central nervous system (controls excluding all cancers)	II Neoplasms, from cancer register (ICD-O-3)	0.198331	-0.10967	0.34499	0.321377	0.34502	307	238678
M13_GOUT	Gout	XIII Diseases of the musculoskeletal system and connective tissue (M13_)	0.198555	0.0256911	0.346164	0.348393	0.346098	6031	202617
H7_USEOFEYEANTIALLERGENS	Use of eye-antiallergens (taken as indicator of allergic/atopic conjunctivitis)	VII Diseases of the eye and adnexa (H7_)	0.198588	0.0162331	0.345238	0.346708	0.345161	14954	285087
N14_BARTHOCYS	Cyst of Bartholin Gland	XIV Diseases of the genitourinary system (N14_)	0.199285	-0.0669788	0.344573	0.327033	0.344665	825	156724
DM_KETOACIDOSIS	Diabetic ketoacidosis	Diabetes endpoints	0.19945	0.0244736	0.345729	0.354494	0.345468	6712	225597
AB1_INFECTIONS	Certain infectious and parasitic diseases	I Certain infectious and parasitic diseases (AB1_)	0.199527	-0.00769414	0.344985	0.343265	0.345657	86892	222262
I9_CHD_NOREV	Major coronary heart disease event excluding revascularizations	IX Diseases of the circulatory system (I9_)	0.199858	-0.0135789	0.344987	0.340452	0.345439	27443	275228
CD2_BENIGN_LIPO_SKIN_HEADFACENECK	Benign lipomatous neoplasm of skin and subcutaneous tissue of head, face and neck	II Neoplasms from hospital discharges (CD2_)	0.200003	-0.0521477	0.344985	0.333168	0.345037	1353	307801
C3_SPINAL_CORD_CRANIAL_AND_OTHER_CNS	Malignant neoplasm of spinal cord, cranial nerves and other parts of central nervous system	II Neoplasms, from cancer register (ICD-O-3)	0.200247	-0.109195	0.344985	0.321377	0.345008	307	308847
KELA_DIAB_INSUL_EXMORE	Diabetes, insuline treatment (Kela reimbursement) (more control exclusions)	Diabetes endpoints	0.201508	0.0105065	0.344834	0.346697	0.344533	41247	255500
I9_VTE	Venous thromboembolism	IX Diseases of the circulatory system (I9_)	0.201694	-0.0163965	0.344985	0.341338	0.345163	14454	294700
M13_LOWBACKPAIN	Low back pain	XIII Diseases of the musculoskeletal system and connective tissue (M13_)	0.201756	0.0137958	0.345802	0.345498	0.34583	21140	227388
ST19_INTRACRATRAUMA	Intracranial trauma	Neurological endpoints	0.20214	-0.0143242	0.345988	0.342082	0.346408	19842	184565
N14_RENFAIL	Renal failure	XIV Diseases of the genitourinary system (N14_)	0.202241	0.0195555	0.344985	0.349884	0.34482	10060	299094
SLE_STRICT	SLE, strict definition	Rheuma endpoints	0.202586	-0.0678473	0.344985	0.333036	0.345015	786	308368
F5_DELUSIO	Persistent delusional disorders	V Mental and behavioural disorders (F5_)	0.202836	0.0473281	0.345179	0.350857	0.34514	2040	297496
R18_NAUSEA_VOMITI	Nausea and vomiting	XVIII Symptoms, signs and abnormal clinical and laboratory findings, not elsewhere classified (R18_)	0.20287	0.0240057	0.34599	0.351377	0.345833	6477	222728
J10_ARDS	Adult respiratory distress syndrome	X Diseases of the respiratory system (J10_)	0.203514	-0.11686	0.345024	0.316648	0.345049	265	305292
G6_PARDIPLE	Paraplegia, diplegia of upper limbs	VI Diseases of the nervous system (G6_)	0.203875	-0.0891796	0.345105	0.325862	0.345133	453	306432
K11_HYPOPLASIA_ENAMEL_INCLAVO	Hypoplasia of dental enamel , including avohilmo	XI Diseases of the digestive system (K11_)	0.203891	-0.0975538	0.344985	0.327019	0.345007	386	308768
Z21_HAND	Hand	XXI Factors influencing health status and contact with health services (Z21_)	0.204329	0.203906	0.344999	0.385283	0.344988	87	308209
M13_BURSITISKNEEOTH	Other bursitis of knee	XIII Diseases of the musculoskeletal system and connective tissue (M13_)	0.204425	0.116339	0.345699	0.370758	0.345671	265	231460
CD2_BENIGN_PROSTATE	Benign neoplasm: Prostate	II Neoplasms from hospital discharges (CD2_)	0.204477	-0.159681	0.346097	0.312057	0.346133	141	135267
O15_MATERN_CARE_DISPROP	Maternal care for known or suspected disproportion	XV Pregnancy, childbirth and the puerperium (O15_)	0.204754	-0.0612747	0.344374	0.32903	0.344478	965	142734
C3_BASEOFTONGUE_EXALLC	Malignant neoplasm of base of tongue (controls excluding all cancers)	II Neoplasms, from cancer register (ICD-O-3)	0.204947	-0.201435	0.345002	0.297819	0.34502	89	238678
G6_MIGRAINE	Migraine	VI Diseases of the nervous system (G6_)	0.205617	-0.0170505	0.345439	0.339026	0.345794	13465	243503
J10_NASALPOLYP	Nasal polyp	X Diseases of the respiratory system (J10_)	0.206188	-0.0274659	0.344952	0.337256	0.345112	4865	234924
E4_FLUIDELECTRO	Other disorders of fluid, electrolyte and acid-base balance	IV Endocrine, nutritional and metabolic diseases (E4_)	0.206194	-0.0234476	0.345402	0.33939	0.345554	6780	269572
CD2_BENIGN_MENINGES_CEREBRAL	Benign neoplasm: Cerebral meninges	II Neoplasms from hospital discharges (CD2_)	0.206774	-0.0448343	0.344985	0.335597	0.345039	1780	307374
C3_BASEOFTONGUE	Malignant neoplasm of base of tongue	II Neoplasms, from cancer register (ICD-O-3)	0.207276	-0.20033	0.344985	0.297819	0.344998	89	309065
M13_OLECRANONBURSITIS	Olecranon bursitis	XIII Diseases of the musculoskeletal system and connective tissue (M13_)	0.207447	-0.0527734	0.3456	0.332895	0.345671	1288	231460
K11_PARODON_OPER_DENTAL_OPER_EARLY	Parodontitis, under 40 years and operation codes	XI Diseases of the digestive system (K11_)	0.208047	0.0510341	0.344283	0.358256	0.344154	1379	148624
I9_OTHPER	Other peripheral vascular diseases	IX Diseases of the circulatory system (I9_)	0.208067	-0.046386	0.345247	0.332704	0.345319	1658	288638
E4_PRECOXCENTPUB	Precocious central puberty	IV Endocrine, nutritional and metabolic diseases (E4_)	0.208086	-0.159803	0.344943	0.313167	0.344957	137	297590
ST19_INJURY_NERVES_SPINAL_CORD_NECK_LEVEL	Injury of nerves and spinal cord at neck level	XIX Injury, poisoning and certain other consequences of external causes (ST19_)	0.209143	-0.09126	0.344993	0.326613	0.345018	421	303938
PHLEBI_THROMBOP_LOWER_EXTREMITI_UNSPE	Phlebitis and thrombophlebitis of lower extremities, unspecified, drug-induced	IX Diseases of the circulatory system (I9_)	0.209255	0.125838	0.344985	0.371878	0.344965	222	308932
CD2_BENIGN_LIPO_SKIN_HEADFACENECK_EXALLC	Benign lipomatous neoplasm of skin and subcutaneous tissue of head, face and neck (controls excluding all cancers)	II Neoplasms from hospital discharges (CD2_)	0.209337	-0.0511941	0.344642	0.333168	0.344704	1353	247711
ST19_TRAUMAT_SUBDU_HAEMORRHAGE	Traumatic subdural haemorrhage	Neurological endpoints	0.211117	0.0365791	0.346498	0.352592	0.346408	2719	184565
K11_SUPNUM_ONLY_INCLAVO	Supernumerary teeth EXCLUDE clefts and syndromes , including avohilmo	XI Diseases of the digestive system (K11_)	0.211472	0.151132	0.344955	0.381205	0.344937	152	308741
K11_PARODON_DENTAL_OPER_EARLY	Parodontitis, under 40 years and operation codes	XI Diseases of the digestive system (K11_)	0.211877	0.0506256	0.344283	0.358153	0.344155	1378	148625
ST19_OPEN_WOUND_NECK	Open wound of neck	XIX Injury, poisoning and certain other consequences of external causes (ST19_)	0.211969	-0.143492	0.345003	0.316783	0.345018	168	303938
G6_PERIPHOTH	Other disorders of peripheral nervous system	VI Diseases of the nervous system (G6_)	0.212164	0.181594	0.344994	0.379079	0.344982	106	304249
ULCER_ARTHR	Arthropathy in ulcerative colitis	Rheuma endpoints	0.21284	0.11975	0.345057	0.372883	0.345035	241	306336
ST19_BURN_CORROSION_WRIST_HAND	Burn and corrosion of wrist and hand	XIX Injury, poisoning and certain other consequences of external causes (ST19_)	0.213202	-0.0697229	0.34495	0.330904	0.344982	712	307516
I9_K_CARDIAC	Death due to cardiac causes	IX Diseases of the circulatory system (I9_)	0.213387	-0.017587	0.344985	0.340367	0.345198	13673	295481
Q17_OTHER_CONGEN_MALFO_FACE_NECK	Other congenital malformations of face and neck	XVII Congenital malformations, deformations and chromosomal abnormalities (Q17)	0.213621	-0.0742462	0.344961	0.329903	0.344992	627	307656
T2D	Type 2 diabetes, definitions combined	Diabetes endpoints	0.213805	0.0101174	0.344795	0.346357	0.344524	44313	255449
E4_DM2_STRICT	Type 2 diabetes, strict (exclude DM1)	IV Endocrine, nutritional and metabolic diseases (E4_)	0.214046	0.0101109	0.344798	0.346361	0.344528	44266	256217
N14_CHRONKIDNEYDIS	Chronic kidney disease	XIV Diseases of the genitourinary system (N14_)	0.214073	0.0233039	0.344961	0.351355	0.34482	6604	299094
K11_APHTA_RECUR_INCLAVO	Recurring oral aphthae, includin avohilmo , including avohilmo	XI Diseases of the digestive system (K11_)	0.215197	-0.0365863	0.344985	0.335627	0.345063	2583	306571
ST19_INJURY_NERVES_LOWER_LEG_LEVEL	Injury of nerves at lower leg level	XIX Injury, poisoning and certain other consequences of external causes (ST19_)	0.215598	-0.133938	0.345237	0.310557	0.345262	190	268271
Z21_PERSONS_ENCOUNTERI_HEALTH_SERVI_OTH_CIRCUMSTANC1	Persons encountering health services in other circumstances	XXI Factors influencing health status and contact with health services (Z21_)	0.215876	-0.00938541	0.344985	0.342872	0.345369	47542	261612
D3_AIHA_OTHER	Other autoimmune haemolytic anaemias	III Diseases of the blood and blood-forming organs and certain disorders involving the immune mechanism (D3_)	0.216599	-0.130473	0.34498	0.314755	0.345	200	308515
C3_OVARY_EXALLC	Malignant neoplasm of ovary (controls excluding all cancers)	II Neoplasms, from cancer register (ICD-O-3)	0.217112	-0.0539366	0.344296	0.33404	0.344384	1184	137507
F5_HABIT	Habit and impulse disorders	V Mental and behavioural disorders (F5_)	0.21718	-0.0984416	0.345072	0.319434	0.345102	360	300493
K11_PARODON_OPER_EARLY	Parodontitis, under 40 years, or operation codes	XI Diseases of the digestive system (K11_)	0.217334	0.0474775	0.344985	0.357467	0.344923	1524	307630
CD2_BENIGN_SKIN_EAR_EXALLC	Benign neoplasm: Skin of ear and external auricular canal (controls excluding all cancers)	II Neoplasms from hospital discharges (CD2_)	0.217427	0.0654158	0.344668	0.356838	0.344629	802	248213
M13_SYNOTEND	Disorders of synovium and tendon	XIII Diseases of the musculoskeletal system and connective tissue (M13_)	0.218041	0.0152435	0.345856	0.348582	0.345671	15694	231460
AB1_VIRAL_CNS	Viral infections of the central nervous system	I Certain infectious and parasitic diseases (AB1_)	0.218138	0.0449674	0.344985	0.354958	0.34493	1682	307472
G6_CLUSTHEADACHE_WIDE_INCLAVO	Cluster headache, wide,, including avohilmo	VI Diseases of the nervous system (G6_)	0.218192	0.0569337	0.344985	0.355725	0.344948	1048	308106
KELA_DIAB_INSUL	Diabetes, insuline treatment (Kela reimbursement)	Diabetes endpoints	0.218254	0.0100252	0.344985	0.346697	0.344721	41247	267907
H7_HORDEOLUM	Hordeolum and other deep inflammation of eyelid	VII Diseases of the eye and adnexa (H7_)	0.218269	-0.0595686	0.345199	0.329162	0.345253	958	285029
Q17_OTHER_CONGEN_MALFO_EAR	Other congenital malformations of ear	XVII Congenital malformations, deformations and chromosomal abnormalities (Q17)	0.218451	0.111005	0.345015	0.371077	0.344992	273	307656
RX_STATIN	Statin medication	IX Diseases of the circulatory system (I9_)	0.219248	-0.00820078	0.344985	0.342512	0.346178	100639	208515
L12_LICHENSIMPLEX	Lichen simplex chronicus	XII Diseases of the skin and subcutaneous tissue (L12_)	0.21931	0.0711689	0.345463	0.360175	0.345428	666	278795
K11_DENTOFACIAL_ANOMALIES	Dentofacial anomalies [including malocclusion]	XI Diseases of the digestive system (K11_)	0.220747	-0.0216041	0.346207	0.342744	0.346323	7436	220537
M13_OSTEOPATHYINOTH	Osteopathy in diseases classified elsewhere	XIII Diseases of the musculoskeletal system and connective tissue (M13_)	0.220773	-0.170361	0.344776	0.309162	0.344789	113	294793
K11_PARODON_EARLY	Parodontitis, under 40 years	XI Diseases of the digestive system (K11_)	0.221058	0.04711	0.344985	0.357374	0.344923	1523	307631
CD2_BENIGN_SALIVARY_NOS_EXALLC	Benign neoplasm: other/unspecified salivary gland (controls excluding all cancers)	II Neoplasms from hospital discharges (CD2_)	0.221271	0.0758303	0.344663	0.361751	0.344623	586	248308
Q17_RVOTO	Right ventricular outflow tract obstruction	XVII Congenital malformations, deformations and chromosomal abnormalities (Q17)	0.221529	-0.136544	0.344985	0.322743	0.344997	177	308977
L12_BULLOUS	Bullous disorders	XII Diseases of the skin and subcutaneous tissue (L12_)	0.221929	0.054676	0.344985	0.354378	0.34495	1123	308031
G6_MENINGVIR	Viral meningitis	VI Diseases of the nervous system (G6_)	0.222151	0.199636	0.344994	0.387479	0.344983	83	307263
C3_BILIARY_TRACT	Malignant neoplasm of other and unspecified parts of biliary tract	II Neoplasms, from cancer register (ICD-O-3)	0.222694	0.132934	0.344985	0.378347	0.344964	187	308967
CD2_BENIGN_MENINGES_CEREBRAL_EXALLC	Benign neoplasm: Cerebral meninges (controls excluding all cancers)	II Neoplasms from hospital discharges (CD2_)	0.223107	-0.0434407	0.344613	0.335597	0.344678	1780	248101
L12_NAIL_INGROW	Ingrowing nail	XII Diseases of the skin and subcutaneous tissue (L12_)	0.223209	-0.0543127	0.345053	0.333002	0.345098	1126	297544
FE	Focal epilepsy	VI Diseases of the nervous system (G6_)	0.223528	0.0506135	0.34499	0.35546	0.344945	1297	300631
FE_MODE	Focal epilepsy, mode (most common among epilepsy diagnosis)	VI Diseases of the nervous system (G6_)	0.223528	0.0506135	0.34499	0.35546	0.344945	1297	300631
M13_JUVOSTEOCHONRHIP	Juvenile osteochondrosis	XIII Diseases of the musculoskeletal system and connective tissue (M13_)	0.223771	-0.0661125	0.344953	0.331341	0.344987	753	304075
G6_MENINGBACT	Bacterial meningitis	VI Diseases of the nervous system (G6_)	0.224224	0.0641111	0.345018	0.358592	0.344983	803	307263
M13_ROTATORCUFF	Rotator cuff syndrome	XIII Diseases of the musculoskeletal system and connective tissue (M13_)	0.224355	-0.0139954	0.345238	0.339879	0.345671	18698	231460
AB1_RESP_TUBERCU_CONF	Respiratory tuberculosis, bacteriologically and histologically confirmed	I Certain infectious and parasitic diseases (AB1_)	0.225052	-0.0908621	0.344909	0.321466	0.34494	401	307259
ST19_SUPERF_INJURY_HEAD	Superficial injury of head	XIX Injury, poisoning and certain other consequences of external causes (ST19_)	0.225238	-0.0268793	0.345436	0.337152	0.345576	4630	274351
H7_RETINALDETACH	Retinal detachments and breaks	VII Diseases of the eye and adnexa (H7_)	0.225292	-0.0201118	0.344937	0.341276	0.345046	8461	284826
C3_BASAL_CELL_CARCINOMA	Basal cell carcinoma	II Neoplasms, from cancer register (ICD-O-3)	0.225305	0.0161599	0.344985	0.347833	0.344849	14081	295073
L12_EPIDERMALTHICKOTH	Other epidermal thickening	XII Diseases of the skin and subcutaneous tissue (L12_)	0.225327	-0.0660274	0.345071	0.328251	0.345115	755	291889
K11_CARIES_2_OPER	Dental caries 2 and operation codes	XI Diseases of the digestive system (K11_)	0.225904	0.0156156	0.344283	0.347301	0.343943	15211	134792
GOUT_NOS	Gout, unspecified	Rheuma endpoints	0.226796	0.0295974	0.344965	0.348719	0.344917	3850	303123
AB1_MUMPS	Mumps	I Certain infectious and parasitic diseases (AB1_)	0.227406	0.0724806	0.345116	0.36081	0.345084	621	301439
J10_ASTHMA_INCLAVO	Asthma, including avohilmo	X Diseases of the respiratory system (J10_)	0.227489	-0.00968556	0.344985	0.341195	0.345556	40510	268644
DM_MACULOPATHY_EXMORE	Diabetic maculopathy (more control exclusions)	Diabetes endpoints	0.228283	0.0344808	0.344621	0.354141	0.344517	2790	255698
L12_PEMPHIGOID_BULL	Bullous pemphigoid	XII Diseases of the skin and subcutaneous tissue (L12_)	0.228476	0.0958075	0.344969	0.360983	0.34495	355	308031
M13_PATELLARTEND	Patellar tendinitis	XIII Diseases of the musculoskeletal system and connective tissue (M13_)	0.228735	0.0993167	0.345863	0.368963	0.34583	327	227388
L12_ACTINKERA	Actinic keratosis	XII Diseases of the skin and subcutaneous tissue (L12_)	0.22914	0.0212879	0.344966	0.348582	0.344874	7698	300405
M13_MUSCLEATROPH	Muscle wasting and atrophy, not elsewhere classified	XIII Diseases of the musculoskeletal system and connective tissue (M13_)	0.229837	-0.159309	0.345651	0.309213	0.345671	126	231460
M13_SYSTCONNECT	Systemic connective tissue disorders	XIII Diseases of the musculoskeletal system and connective tissue (M13_)	0.230008	-0.0192909	0.344985	0.339808	0.34514	8992	300162
H8_SUP_OTINAS	Suppurative otitis media, unspecified	VIII Diseases of the ear and mastoid process (H8_)	0.230136	-0.0747568	0.3449	0.32984	0.34493	573	289751
CD2_BENIGN_MOUTH_PHARYNX	Benign neoplasm of mouth and pharynx	II Neoplasms from hospital discharges (CD2_)	0.230147	-0.0360972	0.344985	0.336769	0.345051	2488	306666
CD2_BENIGN_SALIVARY_NOS	Benign neoplasm: other/unspecified salivary gland	II Neoplasms from hospital discharges (CD2_)	0.230584	0.0740782	0.344985	0.361751	0.344953	586	308568
D3_COAGDEFNAS	Other and unspecified coagulation defects	III Diseases of the blood and blood-forming organs and certain disorders involving the immune mechanism (D3_)	0.230766	0.0596447	0.345	0.357325	0.344964	904	304806
N14_VULVAL_HSIL	HSIL lesion of the vulva	XIV Diseases of the genitourinary system (N14_)	0.230988	-0.106619	0.344118	0.31888	0.344159	283	173463
AB1_ZOSTER	Zoster [herpes zoster]	I Certain infectious and parasitic diseases (AB1_)	0.231068	-0.030606	0.34507	0.338123	0.34515	3468	298496
HERING_BILATERAL	Inguinal hernia, bilateral	XI Diseases of the digestive system (K11_)	0.231143	-0.0379756	0.345125	0.333628	0.345223	2292	266891
M13_SOFTTISSUEOTH	Other soft tissue disorders, not elsewhere classified	XIII Diseases of the musculoskeletal system and connective tissue (M13_)	0.231742	-0.0109391	0.345179	0.34149	0.345671	30864	231460
AB1_PEDICULOSIS_ACARIASIS_OTHERINFEST	Pediculosis, acariasis and other infestations	I Certain infectious and parasitic diseases (AB1_)	0.232255	-0.0523899	0.344985	0.331156	0.345037	1168	307986
R18_CARDIAC_MURMU_OTHER_CARDIAC_SOUNDS	Cardiac murmurs and other cardiac sounds	XVIII Symptoms, signs and abnormal clinical and laboratory findings, not elsewhere classified (R18_)	0.232633	0.0382494	0.346016	0.353382	0.345943	2197	223726
H7_CONJUNCTIVITISATOPIC	Atopic conjunctivitis	VII Diseases of the eye and adnexa (H7_)	0.233228	-0.0585581	0.34511	0.329359	0.345161	926	285087
G6_MYASTHENIA	Myasthenia gravis	VI Diseases of the nervous system (G6_)	0.233369	-0.0982703	0.344996	0.320001	0.345023	329	306543
POLYCYTVERA	Polycythaemia vera	Other, not yet classified endpoints (same as #MISC)	0.233602	-0.0681794	0.344964	0.332238	0.344992	680	307660
G6_POLYOTHUNS	Other and unspecified polyneuropathies, also in other diseases	VI Diseases of the nervous system (G6_)	0.233666	-0.0277554	0.344915	0.340053	0.344982	4187	304249
Q17_CONGEN_MALFO_OVARIES_FALLOP_TUBES_BROAD_LIGAM	Congenital malformations of ovaries, fallopian tubes and broad ligaments	XVII Congenital malformations, deformations and chromosomal abnormalities (Q17)	0.234063	-0.0509572	0.34496	0.335501	0.344998	1221	306983
M13_LIMBDEFORM	Other specified acquired deformities of limbs	XIII Diseases of the musculoskeletal system and connective tissue (M13_)	0.234094	-0.17499	0.346079	0.308734	0.346098	99	202617
K11_UC_NOCD	Ulcerative colitis (strict definition, all Crohn cases excluded)	XI Diseases of the digestive system (K11_)	0.234109	0.0306078	0.345087	0.351918	0.34501	3407	303191
CD2_BENIGN_LIVE_BILE	Benign neoplasm: Liver/bile ducts	II Neoplasms from hospital discharges (CD2_)	0.234883	0.0885213	0.344985	0.361595	0.344963	404	308750
H7_ALLERGICCONJUNCTIVITIS	Allergic conjunctivitis	VII Diseases of the eye and adnexa (H7_)	0.234952	0.0147046	0.344985	0.34612	0.344924	15567	293587
CD2_BENIGN_LIVE_BILE_EXALLC	Benign neoplasm: Liver/bile ducts (controls excluding all cancers)	II Neoplasms from hospital discharges (CD2_)	0.235136	0.0884973	0.344643	0.361595	0.344615	404	248418
CD2_INSITU_MELANOMA_TRUNK_EXALLC	Melanoma in situ of trunk (controls excluding all cancers)	II Neoplasms from hospital discharges (CD2_)	0.23523	0.133378	0.344674	0.372924	0.344654	178	248637
K11_ADHE	Intestinal adhesions without obstruction	XI Diseases of the digestive system (K11_)	0.23532	-0.0430428	0.345133	0.334985	0.345202	1711	253186
J10_ACUTELOWERNAS	Unspecified acute lower respiratory infection	X Diseases of the respiratory system (J10_)	0.235641	-0.0300317	0.345137	0.337441	0.34523	3525	293033
ST19_FROSTBITE	Frostbite	XIX Injury, poisoning and certain other consequences of external causes (ST19_)	0.23593	0.120958	0.344985	0.370679	0.344967	215	308939
K11_CARIES_2_OPER_ONLYAVO	Dental caries 2 and operation codes, only avohilmo	XI Diseases of the digestive system (K11_)	0.236141	0.0155586	0.344043	0.347404	0.343661	14638	128671
CD2_INSITU_SKIN_UPPERLIMB	Carcinoma in situ of skin of upper limb, including shoulder	II Neoplasms from hospital discharges (CD2_)	0.23641	-0.102183	0.344985	0.318781	0.34501	301	308853
OPER_TOTAL_COLECTOMY	Total colectomy operation	Gastrointestinal endpoints	0.236616	0.0601509	0.344985	0.358016	0.344948	864	308290
C3_OVARY	Malignant neoplasm of ovary	II Neoplasms, from cancer register (ICD-O-3)	0.236981	-0.0515153	0.344118	0.33404	0.344187	1184	172562
C3_FEMALE_GENITAL_EXALLC	malignant neoplasm of female genital organs (controls excluding all cancers)	II Neoplasms, from cancer register (ICD-O-3)	0.237299	-0.0238561	0.34422	0.340296	0.344384	5758	137507
K11_PULPITIS_2_ONLYAVO	Dental pulpitis 2, only avohilmo	XI Diseases of the digestive system (K11_)	0.23757	-0.00652863	0.344985	0.343314	0.346388	141155	167999
AB1_STREPTO_SEPSIS	Streptococcal septicaemia	I Certain infectious and parasitic diseases (AB1_)	0.237643	-0.0428651	0.345018	0.337789	0.345063	1703	276179
H7_CORNEALOEDEMA	Other corneal oedema	VII Diseases of the eye and adnexa (H7_)	0.237785	-0.167842	0.344993	0.30667	0.345006	107	294514
K11_DISORD_TEETH	Other disorders of teeth and supporting structures	XI Diseases of the digestive system (K11_)	0.238762	-0.0251127	0.346213	0.341367	0.346323	5006	220537
CD2_UVEAMELANOMA	Melanoma of uvea	II Neoplasms from hospital discharges (CD2_)	0.238935	-0.127194	0.344985	0.316867	0.345002	191	308963
F5_ANXPER	Anxious personality disorder	V Mental and behavioural disorders (F5_)	0.239882	0.0890161	0.345122	0.359767	0.345102	397	300493
L12_HIDRADENITISSUP	Hidradenitis suppurativa	XII Diseases of the skin and subcutaneous tissue (L12_)	0.240019	-0.0678226	0.345058	0.327113	0.345098	673	297544
E4_FE_DEF	Iron deficiency	IV Endocrine, nutritional and metabolic diseases (E4_)	0.24009	-0.15924	0.34548	0.311056	0.345493	119	292997
D3_IMMUDEFOTHER	Other immunodeficiencies	III Diseases of the blood and blood-forming organs and certain disorders involving the immune mechanism (D3_)	0.240223	0.116956	0.344851	0.373252	0.34483	223	304494
M13_OTHCONN	Other systemic involvement of connective tissue	XIII Diseases of the musculoskeletal system and connective tissue (M13_)	0.240317	-0.0216866	0.345006	0.339052	0.34514	6753	300162
J10_ASTHMA	Asthma	X Diseases of the respiratory system (J10_)	0.240982	-0.0106612	0.345628	0.342269	0.346229	32351	180942
CD2_INSITU_MELANOMA_TRUNK	Melanoma in situ of trunk	II Neoplasms from hospital discharges (CD2_)	0.241159	0.131374	0.344985	0.372924	0.344969	178	308976
CD2_BENIGN_CERVIX_UTERI	Other benign neoplasm of uterus: Cervix uteri	II Neoplasms from hospital discharges (CD2_)	0.241182	-0.166894	0.344118	0.309554	0.34414	110	173636
KRA_PSY_CHILDEMOT_EXMORE	Emotional disorders starting during childhood or adolecense (more control exclusions)	Psychiatric endpoints from Katri R√§ikk√∂nen	0.241319	-0.058895	0.345919	0.332709	0.345983	1127	233081
CD2_BENIGN_SKIN_EAR	Benign neoplasm: Skin of ear and external auricular canal	II Neoplasms from hospital discharges (CD2_)	0.24168	0.0619454	0.344985	0.356838	0.344954	802	308352
H8_MASTNAS	Other/unspecified mastoiditis and related conditions	VIII Diseases of the ear and mastoid process (H8_)	0.241796	-0.174646	0.344918	0.308873	0.34493	99	289751
H7_EXOPTHALMUS	Exophthalmic conditions	VII Diseases of the eye and adnexa (H7_)	0.242688	-0.118408	0.345234	0.318933	0.345253	215	285029
CD2_INSITU_MELANOMA_EXALLC	Melanoma in situ (controls excluding all cancers)	II Neoplasms from hospital discharges (CD2_)	0.24285	0.0696162	0.344689	0.359407	0.344651	632	248505
CD2_BENIGN_PHARYNX_NOS	Benign neoplasm: Pharynx, unspecified	II Neoplasms from hospital discharges (CD2_)	0.243467	-0.15122	0.344985	0.310769	0.344999	132	309022
Z21_MEDICAL_OBSER_EVALU_SUSPECTED_DISEA_CONDI	Medical observation and evaluation for suspected diseases and conditions	XXI Factors influencing health status and contact with health services (Z21_)	0.243557	-0.0091009	0.34519	0.341615	0.346327	50502	158720
J10_CHRONTONSADEN	Chronic diseases of tonsils and adenoids	X Diseases of the respiratory system (J10_)	0.243716	0.010289	0.345379	0.347187	0.345112	34795	234924
ASTHMA_ALLERG	Asthma and allergy	Asthma and related endpoints	0.243886	0.026491	0.346272	0.347986	0.346229	4512	180942
CD2_BENIGN_PROSTATE_EXALLC	Benign neoplasm: Prostate (controls excluding all cancers)	II Neoplasms from hospital discharges (CD2_)	0.243951	-0.144362	0.345483	0.312057	0.345527	141	107141
Q17_CONGEN_MALFO_CARDIAC_CHAMB_CONNECTIO	Congenital malformations of cardiac chambers and connections	XVII Congenital malformations, deformations and chromosomal abnormalities (Q17)	0.244035	-0.143962	0.345012	0.321914	0.345022	142	305910
H7_GLAUCOMA	Glaucoma	VII Diseases of the eye and adnexa (H7_)	0.244058	0.0155664	0.344985	0.348475	0.344824	13614	295540
K11_MIH_INCLAVO	Molar incisor enamel hypoplasia , including avohilmo	XI Diseases of the digestive system (K11_)	0.244781	-0.0857324	0.344985	0.328072	0.345008	423	308731
Z21_ROUTI_GENERAL_HEALTH_CHECK_DEFIN_SUBPO	Routine general health check-up of defined subpopulation	XXI Factors influencing health status and contact with health services (Z21_)	0.244825	-0.0772537	0.346245	0.321418	0.346327	520	158720
CD2_BENIGN_CERVIX_UTERI_EXALLC	Other benign neoplasm of uterus: Cervix uteri (controls excluding all cancers)	II Neoplasms from hospital discharges (CD2_)	0.24488	-0.16486	0.343996	0.309554	0.344023	110	141418
N14_INFCERVIX	Inflammatory disease of cervix uteri	XIV Diseases of the genitourinary system (N14_)	0.245003	0.0448224	0.344777	0.356282	0.344665	1519	156724
CD2_BENIGN_FEMALE_GEN_OTH	Benign neoplasm of other and unspecified female genital organs	II Neoplasms from hospital discharges (CD2_)	0.245089	0.0572262	0.344118	0.356566	0.344051	926	172820
Z21_FAMILY_HISTORY_MALIG_NEOPLASM	Family history of malignant neoplasm	XXI Factors influencing health status and contact with health services (Z21_)	0.245166	-0.0369674	0.34519	0.339346	0.345238	2245	270158
PD2ND	Secondary parkinsonism	Neurological endpoints	0.24521	-0.0735143	0.345024	0.325525	0.345061	569	305783
C3_BREAST_EXALLC	Malignant neoplasm of breast (controls excluding all cancers)	II Neoplasms, from cancer register (ICD-O-3)	0.245756	-0.0163467	0.344254	0.342892	0.344384	13178	137507
ST19_COMPLICATIO_SURGI_MEDICAL_CARE_NOT_ELSEW_CLASSIFIED	Complications of surgical and medical care, not elsewhere classified	XIX Injury, poisoning and certain other consequences of external causes (ST19_)	0.245856	-0.0105356	0.344985	0.342041	0.345306	30430	278724
R18_SYMPTOMS_SIGNS_INVOLVI_NERVOUS_MUSCULOS_SYSTEMS	Symptoms and signs involving the nervous and musculoskeletal systems	XVIII Symptoms, signs and abnormal clinical and laboratory findings, not elsewhere classified (R18_)	0.246308	-0.0142803	0.344985	0.342332	0.345125	15550	293604
H7_GLAUCPRIMOPEN	Primary open-angle glaucoma	VII Diseases of the eye and adnexa (H7_)	0.246722	0.0214047	0.344961	0.35079	0.344824	6969	295540
L12_NONIONRADISKIN	Skin changes due to chronic exposure to nonionizing radiation	XII Diseases of the skin and subcutaneous tissue (L12_)	0.246873	0.0201267	0.344965	0.348425	0.344874	7978	300405
D3_CVID	Common variable immunodeficiency	III Diseases of the blood and blood-forming organs and certain disorders involving the immune mechanism (D3_)	0.247756	0.150267	0.344842	0.374153	0.34483	132	304494
CD2_BENIGN_MOUTH_PHARYNX_EXALLC	Benign neoplasm of mouth and pharynx (controls excluding all cancers)	II Neoplasms from hospital discharges (CD2_)	0.247947	-0.0348714	0.344617	0.336769	0.344696	2488	246994
ST19_FRACT_RIBS_STERNUM_THORACIC_SPINE	Fracture of rib(s), sternum and thoracic spine	XIX Injury, poisoning and certain other consequences of external causes (ST19_)	0.24801	-0.0216492	0.345017	0.340563	0.345114	6528	298234
Q17_CONGEN_MALFO_NERVOUS_SYSTEM	Congenital malformations of the nervous system	XVII Congenital malformations, deformations and chromosomal abnormalities (Q17)	0.24802	-0.0853369	0.344985	0.323103	0.345014	409	308745
N14_CERVICAL_DYSPLASIA_ALL	All dysplastic lesions of the cervix uteri	XIV Diseases of the genitourinary system (N14_)	0.24873	-0.0228455	0.344118	0.337873	0.344338	5924	167822
H7_GLAUCOMA_POAG	Primary open-angle glaucoma, strict	VII Diseases of the eye and adnexa (H7_)	0.248783	0.023747	0.344945	0.351457	0.344824	5517	295540
F5_HYPERKIN	Hyperkinetic disorders (excl. ADHD)	V Mental and behavioural disorders (F5_)	0.249143	-0.0948521	0.345001	0.323337	0.345025	336	304758
AB1_OTHER_VIRAL	Other viral diseases	I Certain infectious and parasitic diseases (AB1_)	0.249856	-0.0198493	0.344985	0.34112	0.345084	7715	301439
Z21_LIVEB_INFANTS_ACCOR_PLACE_BIRTH	Liveborn infants according to place of birth	XXI Factors influencing health status and contact with health services (Z21_)	0.250433	0.129003	0.34543	0.382633	0.345388	140	121477
CD2_BENIGN_CONNECTIVE_SOFT_EXALLC	Other benign neoplasms of connective and other soft tissue (controls excluding all cancers)	II Neoplasms from hospital discharges (CD2_)	0.25052	0.0366337	0.344668	0.351852	0.344603	2221	247028
O15_PREG_MATERN_CARE	Maternal care for other conditions predominantly related to pregnancy	XV Pregnancy, childbirth and the puerperium (O15_)	0.250729	-0.0246539	0.344057	0.338648	0.344236	5047	152785
G6_ALCOPOLY	Alcohol induced polyneuropathy	VI Diseases of the nervous system (G6_)	0.250966	0.121319	0.344999	0.370825	0.344982	199	304249
DM_MACULOPATHY	Diabetic maculopathy	Diabetes endpoints	0.251187	0.032677	0.344805	0.354141	0.344717	2790	296454
C3_BILIARY_TRACT_EXALLC	Malignant neoplasm of other and unspecified parts of biliary tract (controls excluding all cancers)	II Neoplasms, from cancer register (ICD-O-3)	0.251837	0.124934	0.345046	0.378347	0.34502	187	238678
OFFICIAL_TILASTOKESKUS_DEATH	Alcohol related diseases, tilastokeskus definition, death only	Alcohol related diseases	0.251946	-0.0443795	0.344985	0.33153	0.345051	1518	307636
C_STROKE	STROKE	Comorbidities of Diabetes	0.252033	-0.0117259	0.345116	0.342406	0.345468	29280	225597
CD2_BENIGN_FEMALE_GEN_OTH_EXALLC	Benign neoplasm of other and unspecified female genital organs (controls excluding all cancers)	II Neoplasms from hospital discharges (CD2_)	0.252348	0.0564571	0.34402	0.356566	0.343938	926	140847
OTHER_SYSTCON_FG	Other systemic involvement of connective tissue (FG)	Rheuma endpoints	0.252409	-0.0215209	0.345407	0.33956	0.345569	6614	238484
AB1_OTHER_CHLAMYDIAE	Other diseases caused by chlamydiae	I Certain infectious and parasitic diseases (AB1_)	0.253018	0.10781	0.344985	0.363974	0.344969	252	308902
CD2_INSITU_SKIN_UPPERLIMB_EXALLC	Carcinoma in situ of skin of upper limb, including shoulder (controls excluding all cancers)	II Neoplasms from hospital discharges (CD2_)	0.25328	-0.0988099	0.34463	0.318781	0.344662	301	248604
ALCOPOLYNEU	Alcohol induced polyneuropathy	Alcohol related diseases	0.253401	0.120844	0.344985	0.370825	0.344968	199	308955
K11_DISLIVOTH	Other diseases of liver	XI Diseases of the digestive system (K11_)	0.253567	-0.0281923	0.345146	0.338703	0.345226	3703	301014
C3_SECONDARY_NAS	Secondary malignant neoplasm of other and unspecified sites	II Neoplasms, from cancer register (ICD-O-3)	0.254203	0.149865	0.344985	0.377778	0.344971	129	309025
E4_PCOS_BROAD	Polycystic ovarian syndrome, broad definition	IV Endocrine, nutritional and metabolic diseases (E4_)	0.254283	-0.036038	0.344004	0.337755	0.344088	2286	169023
GOUT_STRICT	Gout, strict definition	Rheuma endpoints	0.254295	0.0301957	0.344992	0.348726	0.344952	3290	304399
E4_HYTHYPOSTINF	Postinfectious hypothyroidism	IV Endocrine, nutritional and metabolic diseases (E4_)	0.254497	-0.145984	0.345145	0.316681	0.34516	134	263704
ASTHMA_ALLERG_EXMORE	Asthma and allergy (more control exclusions)	Asthma and related endpoints	0.254853	0.0258835	0.346495	0.347986	0.346457	4512	175182
H7_VISUALDISTBLIND	Visual disturbances and blindness	VII Diseases of the eye and adnexa (H7_)	0.25506	-0.0155584	0.344985	0.341058	0.34515	12475	296679
E4_LIPOPROTNAS	Disorder of lipoprotein metabolism, unspecified	IV Endocrine, nutritional and metabolic diseases (E4_)	0.255256	-0.0299934	0.345447	0.336799	0.345554	3318	269572
C3_SECONDARY_NAS_EXALLC	Secondary malignant neoplasm of other and unspecified sites (controls excluding all cancers)	II Neoplasms, from cancer register (ICD-O-3)	0.255956	0.149604	0.345038	0.377778	0.34502	129	238678
CD2_INSITU_SKIN_SCALPNECK	Carcinoma in situ of skin of scalp and neck	II Neoplasms from hospital discharges (CD2_)	0.256617	-0.101746	0.344985	0.316691	0.34501	281	308873
I9_CERATHER	Cerebral atherosclerosis	IX Diseases of the circulatory system (I9_)	0.257883	-0.111632	0.345225	0.319555	0.345245	221	284164
O15_TWIN_GEST	Twin gestation	XV Pregnancy, childbirth and the puerperium (O15_)	0.257975	0.0375758	0.344615	0.354121	0.344478	2062	142734
CD2_BENIGN_URINARY_EXALLC	Benign neoplasm of urinary organs (controls excluding all cancers)	II Neoplasms from hospital discharges (CD2_)	0.258776	0.0575898	0.344652	0.358442	0.344604	864	248221
CD2_BENIGN_CONNECTIVE_SOFT	Other benign neoplasms of connective and other soft tissue	II Neoplasms from hospital discharges (CD2_)	0.258869	0.0359199	0.344985	0.351852	0.344935	2221	306933
ST19_POISO_MEDICI_ADVERSE	Poisoning by medicine, drug-induced	XIX Injury, poisoning and certain other consequences of external causes (ST19_)	0.259004	0.0897349	0.344985	0.356644	0.344971	359	308795
K11_ORAL_LEUCOPLAC_RELAT_INCLAVO	Oral leucoplacia and related diseases, includin avohilmo , including avohilmo	XI Diseases of the digestive system (K11_)	0.259009	-0.0395826	0.344985	0.334568	0.345047	1827	307327
CD2_BENIGN_PHARYNX_NOS_EXALLC	Benign neoplasm: Pharynx, unspecified (controls excluding all cancers)	II Neoplasms from hospital discharges (CD2_)	0.25939	-0.146494	0.344631	0.310769	0.344649	132	248607
G6_HERIPOTHUN	Other and unspecified neuropathies	VI Diseases of the nervous system (G6_)	0.259413	0.176811	0.344994	0.387647	0.344982	90	304249
ST19_INJURI_THORAX	Injuries to the thorax	XIX Injury, poisoning and certain other consequences of external causes (ST19_)	0.259533	-0.0164579	0.344985	0.34145	0.345114	10920	298234
KRA_PSY_PERSON	Personality disorders	Psychiatric endpoints from Katri R√§ikk√∂nen	0.259542	0.0197166	0.344985	0.34428	0.345004	8173	300981
K11_OTHDISDIG	Other diseases of the digestive system	XI Diseases of the digestive system (K11_)	0.259709	0.0194578	0.344992	0.348846	0.344891	7781	296917
G6_DYSTON	Dystonia	VI Diseases of the nervous system (G6_)	0.259731	0.0492594	0.34504	0.352903	0.345009	1175	301925
E4_FLUIDELECTRONAS	Other disorders of electrolyte and fluid balance, not elsewhere classified	IV Endocrine, nutritional and metabolic diseases (E4_)	0.260046	-0.127325	0.345533	0.314028	0.345554	175	269572
K11_ACUTPANC	Acute pancreatitis	XI Diseases of the digestive system (K11_)	0.260493	-0.0249366	0.344903	0.33861	0.34501	4648	273442
DENTAL_TMD	TMD related pain	Dental endpoints	0.260554	-0.0195437	0.344985	0.340529	0.345097	7596	301558
G6_MONOOTHUNS	Other and unsepcified mononeuropathies, also in other diseases	VI Diseases of the nervous system (G6_)	0.26063	-0.0640559	0.345367	0.330814	0.345403	688	273097
FEMHER_UNILATERAL	Femoral hernia, unilateral	XI Diseases of the digestive system (K11_)	0.260716	-0.0711067	0.345195	0.331344	0.345223	557	266891
FEMNINGHER_UNILATERAL	Inguinal of femoral hernia, unilateral	XI Diseases of the digestive system (K11_)	0.260716	-0.0711067	0.345195	0.331344	0.345223	557	266891
HERING_UNILATERAL	Inguinal hernia, unilateralk	XI Diseases of the digestive system (K11_)	0.260716	-0.0711067	0.345195	0.331344	0.345223	557	266891
K11_RESORBTION	Pathological resorption of teeth	XI Diseases of the digestive system (K11_)	0.260803	0.15413	0.346346	0.389474	0.346323	114	220537
CD2_BENIGN_COLORECANI	Benign neoplasm of colon, rectum, anus and anal canal	II Neoplasms from hospital discharges (CD2_)	0.261127	-0.0143808	0.344985	0.34132	0.345168	14744	294410
I9_HYPTENS	Hypertension	IX Diseases of the circulatory system (I9_)	0.261572	-0.00761541	0.344986	0.343663	0.345491	85438	223663
K11_OTHPERITON	Other diseases of peritoneum	XI Diseases of the digestive system (K11_)	0.261661	-0.0523618	0.344975	0.332988	0.345015	1028	306708
KRA_PSY_ANYMENTAL_SUICID_PREG_NERV_EXMORE	Any mental disorder, or suicide (or attempt), or psychic disorders complicating pregnancy, partum or puerperum or nerve system disorders (more control exclusions)	Psychiatric endpoints from Katri R√§ikk√∂nen	0.261688	-0.035082	0.345874	0.336884	0.345977	2649	232589
CD2_UVEAMELANOMA_EXALLC	Melanoma of uvea (controls excluding all cancers)	II Neoplasms from hospital discharges (CD2_)	0.261867	-0.121628	0.344627	0.316867	0.344648	191	248640
K11_MN_PROGN_AND_SURGRT	Mandibular prognathia AND surgery (LeFortI or BSSRO)	XI Diseases of the digestive system (K11_)	0.262164	0.174141	0.344992	0.38587	0.344979	92	308993
C3_FEMALE_GENITAL	malignant neoplasm of female genital organs	II Neoplasms, from cancer register (ICD-O-3)	0.263276	-0.0224121	0.344118	0.340296	0.344249	5758	167988
I9_HYPERTENSION	Hypertensive diseases	IX Diseases of the circulatory system (I9_)	0.263674	-0.00757892	0.344985	0.34366	0.345491	85491	223663
E4_PCOS	Polycystic ovarian syndrome	IV Endocrine, nutritional and metabolic diseases (E4_)	0.263699	-0.0532069	0.343941	0.333825	0.344001	994	165817
I9_HYPTENSESS	Hypertension, essential	IX Diseases of the circulatory system (I9_)	0.264007	-0.00810834	0.345059	0.343692	0.345491	70651	223663
CHARCOT	Charcot foot	Comorbidities of Diabetes	0.264078	-0.0875705	0.345437	0.325871	0.345468	360	225597
R18_ABNORMAL_FINDI_DIAGNOST_IMAGI_OTHER_BODY_STRUCTURES	Abnormal findings on diagnostic imaging of other body structures	XVIII Symptoms, signs and abnormal clinical and laboratory findings, not elsewhere classified (R18_)	0.264098	0.0359101	0.34486	0.354451	0.344789	2173	293349
ST19_OTHER_UNSPE_INJURI_LOWER_LEG	Other and unspecified injuries of lower leg	XIX Injury, poisoning and certain other consequences of external causes (ST19_)	0.264157	-0.044695	0.345203	0.333949	0.345262	1398	268271
L12_FOLLICULARCYST	Follicular cysts of skin and subcutaneous tissue	XII Diseases of the skin and subcutaneous tissue (L12_)	0.264464	-0.0261523	0.344998	0.337778	0.345098	4124	297544
F5_DEMENTIA	Dementia	V Mental and behavioural disorders (F5_)	0.264756	-0.01722	0.344966	0.341383	0.345107	11602	294500
L12_DERMATITISNAS	Other and unspecified dermatitis	XII Diseases of the skin and subcutaneous tissue (L12_)	0.264843	-0.013549	0.34514	0.340152	0.345428	16059	278795
CD2_NONFOLLICULAR_LYMPHOMA_EXALLC	Non-follicular lymphoma (controls excluding all cancers)	II Neoplasms from hospital discharges (CD2_)	0.264901	0.0379097	0.344716	0.35367	0.344646	1955	248695
Z21_OTHER_PROBL_RELATED_PRIMARY_SUPPORT_GROUP_INCLU_FAMILY_CIRCUMSTANC	Other problems related to primary support group, including family circumstances	XXI Factors influencing health status and contact with health services (Z21_)	0.265219	-0.0311361	0.345144	0.337942	0.345214	2920	301545
I9_CEREBATHER	Cerebral atherosclerosis	IX Diseases of the circulatory system (I9_)	0.265488	-0.11243	0.344985	0.319555	0.345003	221	308933
ST19_SUPERF_INJURY_NECK	Superficial injury of neck	XIX Injury, poisoning and certain other consequences of external causes (ST19_)	0.265602	-0.0834982	0.344995	0.327342	0.345018	395	303938
L12_OTHERCONTACT	Other contact dermatitis	XII Diseases of the skin and subcutaneous tissue (L12_)	0.265978	-0.0378875	0.34535	0.334197	0.345428	1942	278795
F5_STRESSOTH	Other reactioin to severe stress, and adjustment disorders	V Mental and behavioural disorders (F5_)	0.266109	-0.0164582	0.3449	0.339446	0.345112	10851	278818
M13_MUSCLESTRAIN	Muscle strain	XIII Diseases of the musculoskeletal system and connective tissue (M13_)	0.266386	-0.0689525	0.345635	0.331295	0.345671	582	231460
D3_VONVILLEBRAND	Von Willebrand disease	III Diseases of the blood and blood-forming organs and certain disorders involving the immune mechanism (D3_)	0.266648	0.104524	0.344983	0.367674	0.344964	257	304806
CD2_INSITU_BREAST_INTRADUCTAL_EXALLC	Carcinoma in situ of breast, intraductal (controls excluding all cancers)	II Neoplasms from hospital discharges (CD2_)	0.267282	-0.0407344	0.343929	0.335701	0.344027	1688	141356
ASTHMA_MODE	Asthma (mode)	Interstitial lung disease endpoints	0.267771	-0.0100729	0.345516	0.342269	0.346095	32351	181596
Q17_OTHER_CONGEN_MALFO_HEART	Other congenital malformations of heart	XVII Congenital malformations, deformations and chromosomal abnormalities (Q17)	0.2689	-0.145076	0.345009	0.312056	0.345022	128	305910
E4_DM1REN	Type 1 diabetes with renal complications	IV Endocrine, nutritional and metabolic diseases (E4_)	0.268955	0.0452788	0.344583	0.356385	0.344521	1342	255466
AB1_ANOGENITAL_HERPES_SIMPLEX	Anogenital herpesviral [herpes simplex] infection	I Certain infectious and parasitic diseases (AB1_)	0.269871	-0.045161	0.34495	0.332222	0.345007	1344	300705
CD2_INSITU_CERVIX_UTERI_EXALLC	Carcinoma in situ of cervix uteri (controls excluding all cancers)	II Neoplasms from hospital discharges (CD2_)	0.271236	0.0788844	0.344063	0.360686	0.344011	437	141471
N14_COMPLICARTFERT	Complications associated with artificial fertilization	XIV Diseases of the genitourinary system (N14_)	0.271727	-0.0869929	0.345158	0.326048	0.34523	355	94394
H7_PRESBYOPIA	Presbyopia	VII Diseases of the eye and adnexa (H7_)	0.271829	-0.0590343	0.344964	0.329016	0.345006	778	297342
E4_PCOS_CONCORTIUM	Polycystic ovarian syndrome, concortium definition	IV Endocrine, nutritional and metabolic diseases (E4_)	0.271904	-0.01132	0.344118	0.342818	0.344337	25117	148629
CROHN_ARTHR	Arthropathy in Crohn disease	Rheuma endpoints	0.272119	0.115736	0.345051	0.369902	0.345035	200	306336
I9_VARICVEOES	Oesophageal varices	IX Diseases of the circulatory system (I9_)	0.272203	-0.0593199	0.344925	0.330641	0.344966	769	267090
M13_MEDIALEPICOND	Medial epicondylitis	XIII Diseases of the musculoskeletal system and connective tissue (M13_)	0.273054	-0.0576475	0.345614	0.329383	0.345671	814	231460
N14_EROSECTROPUT	Erosion and ectropion of cervix uteri	XIV Diseases of the genitourinary system (N14_)	0.273526	-0.0627851	0.345142	0.333121	0.34523	684	94394
K11_PERIODON_CHRON	Chronic periodontitis	XI Diseases of the digestive system (K11_)	0.273748	-0.0290771	0.34622	0.339098	0.346323	3214	220537
CD2_INSITU_CERVIX_UTERI	Carcinoma in situ of cervix uteri	II Neoplasms from hospital discharges (CD2_)	0.274999	0.078237	0.344118	0.360686	0.344076	437	173309
CD2_INSITU_SKIN_SCALPNECK_EXALLC	Carcinoma in situ of skin of scalp and neck (controls excluding all cancers)	II Neoplasms from hospital discharges (CD2_)	0.275087	-0.0981551	0.344646	0.316691	0.344677	281	248615
C3_SKIN	Malignant neoplasm of skin	II Neoplasms, from cancer register (ICD-O-3)	0.275134	0.0136652	0.344985	0.347549	0.344844	16021	293133
C3_SKIN_EXALLC	Malignant neoplasm of skin (controls excluding all cancers)	II Neoplasms, from cancer register (ICD-O-3)	0.275253	0.0140441	0.345179	0.347549	0.34502	16021	238678
H7_SCLERITIS	Scleritis	VII Diseases of the eye and adnexa (H7_)	0.276681	-0.114696	0.344985	0.313813	0.345006	202	294514
M13_BURSITISOTH	Other bursitis, not elsewhere classified	XIII Diseases of the musculoskeletal system and connective tissue (M13_)	0.276778	-0.10901	0.345643	0.316553	0.345671	224	231460
CD2_INSITU_BREAST_INTRADUCTAL	Carcinoma in situ of breast, intraductal	II Neoplasms from hospital discharges (CD2_)	0.276949	-0.0397422	0.344118	0.335701	0.3442	1688	172058
CD2_INSITU_SKIN_EXALLC	Carcinoma in situ of skin (controls excluding all cancers)	II Neoplasms from hospital discharges (CD2_)	0.277503	0.0348691	0.344706	0.349218	0.344664	2282	247917
Q17_CONGEN_DEFORMITI_HIP	Congenital deformities of hip	XVII Congenital malformations, deformations and chromosomal abnormalities (Q17)	0.277694	0.0853614	0.344915	0.366448	0.34489	359	307120
CD2_BENIGN_SKIN_TRUNK_EXALLC	Benign neoplasm: Skin of trunk (controls excluding all cancers)	II Neoplasms from hospital discharges (CD2_)	0.277825	0.0556096	0.344697	0.356184	0.344658	855	248167
O15_PLAC_PRAEVIA	Placenta praevia	XV Pregnancy, childbirth and the puerperium (O15_)	0.278021	0.0536793	0.344557	0.35679	0.344478	917	142734
M13_MYOSITIS	Myositis	XIII Diseases of the musculoskeletal system and connective tissue (M13_)	0.278761	0.0710159	0.345707	0.361644	0.345671	520	231460
AB1_OTHER_BACT_INOTHER	Other bacterial agents as the cause of diseases classified to other chapters	I Certain infectious and parasitic diseases (AB1_)	0.279081	-0.113823	0.345007	0.322944	0.345022	201	307117
H7_DISORDERLENSNAS	Other specified and unspecified disorders of lens	VII Diseases of the eye and adnexa (H7_)	0.279196	-0.126486	0.345045	0.316898	0.345062	157	262698
E4_DM2KETO	Type 2 diabetes with ketoacidosis	IV Endocrine, nutritional and metabolic diseases (E4_)	0.280198	0.0709976	0.344554	0.360727	0.344521	517	255466
CD2_BENIGN_URINARY	Benign neoplasm of urinary organs	II Neoplasms from hospital discharges (CD2_)	0.281105	0.0548128	0.344985	0.358442	0.344947	864	308290
FG_DOAAC	Diseases of arteries, arterioles and capillaries (FINNGEN)	IX Diseases of the circulatory system (I9_)	0.281768	-0.0160753	0.345559	0.340421	0.346095	16317	156457
H8_INNER	Diseases of inner ear	VIII Diseases of the ear and mastoid process (H8_)	0.281871	-0.0140549	0.344985	0.342121	0.345119	13874	295280
ERECTILE_DYSFUNCTION	Erectile dysfunction	V Mental and behavioural disorders (F5_)	0.281948	-0.0388312	0.34608	0.337166	0.346197	1751	133590
CD2_NONFOLLICULAR_LYMPHOMA	Non-follicular lymphoma	II Neoplasms from hospital discharges (CD2_)	0.282041	0.0364383	0.344985	0.35367	0.344929	1955	307199
L12_INFECT_DERM	Infective dermatitis	XII Diseases of the skin and subcutaneous tissue (L12_)	0.282862	-0.0316024	0.345344	0.336427	0.345428	2605	278795
CD2_BENIGN_CONNSOFT_UPPERLIMB_EXALLC	Benign neoplasm: Connective and other soft tissue of upper limb, including shoulder (controls excluding all cancers)	II Neoplasms from hospital discharges (CD2_)	0.283056	0.0538952	0.344637	0.354142	0.344603	895	247991
PRIM_COXARTHROSIS	Primary coxarthrosis, bilateral	Rheuma endpoints	0.283079	-0.0204225	0.345183	0.340505	0.345286	6448	292505
C3_ENDOCRINE	Malignant neoplasm of endocrine gland	II Neoplasms, from cancer register (ICD-O-3)	0.283819	0.0408564	0.344985	0.354695	0.344936	1541	307613
M13_POLNODOSA	Polyarteritis nodosa	XIII Diseases of the musculoskeletal system and connective tissue (M13_)	0.283845	-0.133549	0.345123	0.311038	0.34514	143	300162
L12_ROSACEANAS	Other and unspcified rosacea	XII Diseases of the skin and subcutaneous tissue (L12_)	0.28529	-0.0407373	0.345041	0.333896	0.345098	1547	297544
CD2_BENIGN_BLADDER_EXALLC	Benign neoplasm: Bladder (controls excluding all cancers)	II Neoplasms from hospital discharges (CD2_)	0.285336	0.119272	0.344657	0.371848	0.344637	179	248623
ST19_FOREI_BODY_EAR	Foreign body in ear	XIX Injury, poisoning and certain other consequences of external causes (ST19_)	0.28564	-0.086621	0.345019	0.325282	0.345041	339	303144
K11_HYPERTROPHY_TONGUE_PAPILLAE	Hypertrophy of tongue papillae	XI Diseases of the digestive system (K11_)	0.28566	-0.118407	0.344985	0.319359	0.345	181	308973
ST19_CONTU_OTHER_UNSPE_PARTS_FOOT	Contusion of other and unspecified parts of foot	XIX Injury, poisoning and certain other consequences of external causes (ST19_)	0.28644	-0.0540146	0.345317	0.333674	0.345351	869	290508
H7_EYELIDINOTH	Disorders of eyelid in diseases classified elsewhere	VII Diseases of the eye and adnexa (H7_)	0.286832	-0.0601852	0.345214	0.329373	0.345253	702	285029
CD2_BENIGN_CONNSOFT_UPPERLIMB	Benign neoplasm: Connective and other soft tissue of upper limb, including shoulder	II Neoplasms from hospital discharges (CD2_)	0.287134	0.0533413	0.344985	0.354142	0.344958	895	308259
E4_DMNASCOMA	Unspecified diabetes with coma	IV Endocrine, nutritional and metabolic diseases (E4_)	0.287186	0.143825	0.344538	0.381176	0.344521	120	255466
ST19_INJURY_BLOOD_VESSE_WRIST_HAND_LEVEL	Injury of blood vessels at wrist and hand level	XIX Injury, poisoning and certain other consequences of external causes (ST19_)	0.287714	-0.134639	0.345225	0.315338	0.345239	135	279063
H7_MACULOPATHYDIAB	Diabetic maculopathy	VII Diseases of the eye and adnexa (H7_)	0.288094	0.0302486	0.345134	0.354141	0.345046	2790	284826
R18_ABNORMAL_FINDI_NIPPLE_DISCH_SYNOVIAL_FLUID_WOUND_SECRE	Abnormal findings in nipple discharge synovial fluid wound secretions	XVIII Symptoms, signs and abnormal clinical and laboratory findings, not elsewhere classified (R18_)	0.288302	-0.103547	0.345095	0.318665	0.345116	235	293878
H7_DIPLOPIA	Diplopia	VII Diseases of the eye and adnexa (H7_)	0.288678	-0.0303434	0.345083	0.337889	0.34515	2756	296679
CD2_INSITU_MELANOMA	Melanoma in situ	II Neoplasms from hospital discharges (CD2_)	0.289011	0.0629751	0.344985	0.359407	0.344955	632	308522
R18_ENLARGED_LYMPH_NODES	Enlarged lymph nodes	XVIII Symptoms, signs and abnormal clinical and laboratory findings, not elsewhere classified (R18_)	0.289378	0.0259502	0.345526	0.352022	0.345423	3770	237436
Z21_TRANSPLANTED_ORGAN_TISSUE_STATUS	Transplanted organ and tissue status	Interstitial lung disease endpoints	0.289512	-0.034533	0.345185	0.338398	0.345238	2114	270158
ST19_SEQUEL_INJURI_HEAD	Sequelae of injuries of head	XIX Injury, poisoning and certain other consequences of external causes (ST19_)	0.289566	0.0481803	0.34497	0.356156	0.34493	1080	303336
M13_SPONDYLOSIS	Spondylosis	XIII Diseases of the musculoskeletal system and connective tissue (M13_)	0.290259	-0.0135189	0.34541	0.33906	0.34583	15041	227388
M13_SPONTRUPTSYNOTEND	Spontaneous rupture of synovium and tendon	XIII Diseases of the musculoskeletal system and connective tissue (M13_)	0.29079	0.0382399	0.345724	0.352861	0.345671	1722	231460
KRA_PSY_CHILDEMOT	Emotional disorders starting during childhood or adolecense	Psychiatric endpoints from Katri R√§ikk√∂nen	0.291476	-0.0480846	0.344985	0.332709	0.34503	1127	308027
H8_EXTDISINOTH	Disorder of external ear, unspecified	VIII Diseases of the ear and mastoid process (H8_)	0.291594	-0.067307	0.344996	0.325878	0.345031	551	301978
M13_TRANSSYNOVITIS	Transient synovitis	XIII Diseases of the musculoskeletal system and connective tissue (M13_)	0.291982	-0.122503	0.345653	0.319907	0.345671	164	231460
I9_HEARTFAIL_AND_HYPERTCARDIOM	Heart failure and hypertrophic cardiomyopathy	Cardiometabolic endpoints	0.292282	-0.0874053	0.344996	0.323896	0.345019	326	308346
VWXY20_SURGI_OTHER_MEDICAL_PROCED_CAUSE_ABNORMAL_REACTION_PATIENT_COMPLICATION_WO_MENTION_MISAD_TIME_PROCED	Surgical and other medical procedures as the cause of abnormal reaction of the patient, or of later complication, without mention of misadventure at the time of the procedure	XX External causes of morbidity and mortality (VWXY20_)	0.292484	0.138035	0.344991	0.374689	0.344978	131	308963
CD2_BENIGN_SKIN_TRUNK	Benign neoplasm: Skin of trunk	II Neoplasms from hospital discharges (CD2_)	0.29343	0.0537319	0.344985	0.356184	0.344954	855	308299
N14_MENOPAUSOT	Other menopausal disorders	XIV Diseases of the genitourinary system (N14_)	0.29346	0.0369243	0.345368	0.352332	0.34523	1870	94394
E4_PARANAS	Disorders of parathyroid gland, other and/or unspecified	IV Endocrine, nutritional and metabolic diseases (E4_)	0.293783	0.122683	0.344973	0.373396	0.344957	162	297590
DM_SEVERAL_COMPLICATIONS	Diabetes, several complications	Diabetes endpoints	0.294267	0.0156415	0.345732	0.350834	0.345468	11678	225597
H7_PTOSIS	Ptosis of eyelid	VII Diseases of the eye and adnexa (H7_)	0.294824	-0.0346104	0.345176	0.33447	0.345253	2070	285029
L12_URTICA_DERTMATOG	Dermatographic urticaria	XII Diseases of the skin and subcutaneous tissue (L12_)	0.295148	0.0419775	0.345039	0.352778	0.345003	1395	299491
H8_OTHHEARINGLOSS	Other hearing loss	VIII Diseases of the ear and mastoid process (H8_)	0.295209	0.0195978	0.344858	0.349898	0.344736	6693	274935
I9_THROMBOTH	Other embolism and thrombosis	IX Diseases of the circulatory system (I9_)	0.295247	0.0289616	0.345023	0.350205	0.344966	2958	267090
M13_GLUTEALTEND	Gluteal tendinitis	XIII Diseases of the musculoskeletal system and connective tissue (M13_)	0.295772	-0.066165	0.345788	0.328879	0.34583	559	227388
E4_HYPERPRO	Hyperprolactinaemia	IV Endocrine, nutritional and metabolic diseases (E4_)	0.29618	0.0546963	0.344993	0.357879	0.344957	818	297590
RHEUMA_ENDPOINTS	Finngen Rheumatological endpoints	Rheuma endpoints	0.297003	-0.00697216	0.344985	0.343012	0.345569	70670	238484
GEST_DIABETES	Gestational diabetes (for exclusion)	Diabetes endpoints	0.297041	-0.0168103	0.344118	0.340997	0.344296	9370	164376
E4_CA_MET	Disorders of calcium metabolism	IV Endocrine, nutritional and metabolic diseases (E4_)	0.297233	0.0456187	0.345603	0.356932	0.345554	1168	269572
M13_SCIATICA	Siatica+with lumbago	XIII Diseases of the musculoskeletal system and connective tissue (M13_)	0.297261	-0.0138034	0.345371	0.337782	0.34583	13752	227388
M13_BONEDISNAS	Other specified/unspecified disorders of bone/cartilage	XIII Diseases of the musculoskeletal system and connective tissue (M13_)	0.297269	0.0624332	0.34482	0.359359	0.344789	622	294793
CD2_EYE_NOS_EXALLC	Benign neoplasm: Eye, unspecified (controls excluding all cancers)	II Neoplasms from hospital discharges (CD2_)	0.297589	0.168869	0.344657	0.383345	0.344643	85	248640
M13_OTHERJOINT	Other joint disorders	XIII Diseases of the musculoskeletal system and connective tissue (M13_)	0.298452	-0.0071796	0.345277	0.342696	0.346098	64416	202617
E4_PROTMALMODMILD	Protein-energy malnutrition of moderate and mild degree	IV Endocrine, nutritional and metabolic diseases (E4_)	0.298782	0.138187	0.345	0.371376	0.34499	127	308830
M13_BURSOPATHY	Other bursopathies	XIII Diseases of the musculoskeletal system and connective tissue (M13_)	0.298912	-0.0283113	0.345574	0.338262	0.345671	3062	231460
H7_DACRYOADENITIS	Dacryoadenitis	VII Diseases of the eye and adnexa (H7_)	0.299016	-0.123606	0.345237	0.315168	0.345253	155	285029
PSOR_ENTE_ARTHR	Psoriatic and enteropathic arthropathies	Rheuma endpoints	0.300063	-0.0293558	0.345498	0.339503	0.345569	2818	238484
AB1_GONOCOCCAL	Gonococcal infection	I Certain infectious and parasitic diseases (AB1_)	0.300153	-0.0585339	0.344968	0.328493	0.345007	702	300705
I9_CEREBVASC	Cerebrovascular diseases	IX Diseases of the circulatory system (I9_)	0.300843	-0.0106337	0.344985	0.342021	0.345245	24990	284164
INFLUENZA	All influenza (not pneumonia)	Asthma and related endpoints	0.301195	-0.0246141	0.345284	0.340097	0.345363	3991	261719
C3_ENDOCRINE_EXALLC	Malignant neoplasm of endocrine gland (controls excluding all cancers)	II Neoplasms, from cancer register (ICD-O-3)	0.301215	0.0394861	0.345082	0.354695	0.34502	1541	238678
I9_RHEUFEV	Rheumatic fever incl heart disease	IX Diseases of the circulatory system (I9_)	0.301742	-0.0544158	0.344985	0.332285	0.345018	808	308346
I9_HYPTENSHR	Hypertensive heart and/or renal disease	IX Diseases of the circulatory system (I9_)	0.30176	-0.0193621	0.345324	0.340147	0.345491	7222	223663
M13_SOFTTISSUE	Soft tissue disorders	XIII Diseases of the musculoskeletal system and connective tissue (M13_)	0.302111	-0.00648528	0.344985	0.342941	0.345671	77694	231460
CD2_BENIGN_SKIN_SCALPNECK_EXALLC	Benign neoplasm: Skin of scalp and neck (controls excluding all cancers)	II Neoplasms from hospital discharges (CD2_)	0.302446	-0.0705357	0.34464	0.328343	0.344671	479	248408
F5_SCHIZOAFF	Schizoaffective disorder	V Mental and behavioural disorders (F5_)	0.302725	-0.0412579	0.345014	0.33009	0.34514	2518	297496
CD2_BENIGN_SKIN_SCALPNECK	Benign neoplasm: Skin of scalp and neck	II Neoplasms from hospital discharges (CD2_)	0.302997	-0.0703643	0.344985	0.328343	0.34501	479	308675
K11_ORAL_LEUCOPLACIA_INCLAVO	Oral leucoplacia, includin avohilmo , including avohilmo	XI Diseases of the digestive system (K11_)	0.304201	-0.0652274	0.344985	0.33077	0.34501	553	308601
E4_CARCISDR	Carcinoid syndrome	IV Endocrine, nutritional and metabolic diseases (E4_)	0.30523	0.104308	0.344978	0.373346	0.344957	214	297590
N14_UTER_POLYP	Uterine polyps	XIV Diseases of the genitourinary system (N14_)	0.305919	0.0332798	0.345432	0.354255	0.34523	2171	94394
H7_IRIDOCYCLITIS	Iridocyclitis	VII Diseases of the eye and adnexa (H7_)	0.30595	0.0208366	0.345103	0.350272	0.345006	5504	294514
N14_FEMGENFISTUL	Fistulae involving female genital tract	XIV Diseases of the genitourinary system (N14_)	0.306232	0.0842066	0.345316	0.370276	0.34523	327	94394
H7_GLAUCSECINFLAM	Glaucoma secondary to eye inflammation	VII Diseases of the eye and adnexa (H7_)	0.30698	0.124378	0.34484	0.378031	0.344824	147	295540
J10_BRONCHITIS	Acute bronchitis	X Diseases of the respiratory system (J10_)	0.307472	-0.0142656	0.345103	0.341994	0.34523	11940	293033
H7_IRIDOCHRONIC	Chronic iridocyclitis	VII Diseases of the eye and adnexa (H7_)	0.307513	0.0471729	0.34505	0.357439	0.345006	1045	294514
K11_OTHINT	Other diseases of intestine	XI Diseases of the digestive system (K11_)	0.307648	-0.0331157	0.345145	0.338475	0.345202	2141	253186
AB1_TUBERCULOSIS	Tuberculosis	I Certain infectious and parasitic diseases (AB1_)	0.308638	0.0351381	0.344985	0.352275	0.34494	1895	307259
N14_VULVAL_LSIL	LSIL lesion of the vulva	XIV Diseases of the genitourinary system (N14_)	0.308903	-0.0633994	0.344118	0.329995	0.344165	578	173168
O15_LABOUR_MALPOS	Obstructed labour due to malposition and malpresentation of fetus	XV Pregnancy, childbirth and the puerperium (O15_)	0.309113	0.0207987	0.344053	0.347002	0.343931	5622	135806
N14_GLOMEINOTH	Glomerular disorders in diseases classified elsewhere	XIV Diseases of the genitourinary system (N14_)	0.309321	0.0298602	0.345021	0.351654	0.344964	2612	304720
I9_ARTEMBTHR	Arterial embolism and thrombosis	IX Diseases of the circulatory system (I9_)	0.310352	-0.0423675	0.345273	0.334929	0.345319	1296	288638
R18_ABNORMAL_FINDI_DIAGNOST_IMAGI_FUNCTION_STUDI_WO_DIAGNOSIS	Abnormal findings on diagnostic imaging and in function studies, without diagnosis	XVIII Symptoms, signs and abnormal clinical and laboratory findings, not elsewhere classified (R18_)	0.310632	0.0124616	0.344985	0.34861	0.344789	15805	293349
Z21_PROBL_RELATED_PHYSIC_ENVIRONMENT	Problems related to physical environment	XXI Factors influencing health status and contact with health services (Z21_)	0.311098	0.118029	0.345227	0.370277	0.345214	164	301545
G6_SCIALE	Lesion of sciatic nerve	VI Diseases of the nervous system (G6_)	0.311176	-0.0454243	0.345345	0.331148	0.345403	1124	273097
H8_VERTIGO	Disorders of vestibular function (Vertigo)	VIII Diseases of the ear and mastoid process (H8_)	0.312034	-0.0146286	0.345001	0.341886	0.345119	11210	295280
H7_CONJUNCTIVITISACUNONATOPIC	Conjunctivitis (acute, non atopic)	VII Diseases of the eye and adnexa (H7_)	0.312704	-0.0186344	0.345049	0.340285	0.345161	6707	285087
K11_HYPOLASIA_ENAMEL	Hypolasia of dental enamel	XI Diseases of the digestive system (K11_)	0.313291	-0.116534	0.344999	0.329091	0.345008	177	308731
CD2_EYE_NOS	Benign neoplasm: Eye, unspecified	II Neoplasms from hospital discharges (CD2_)	0.313532	0.162864	0.344985	0.383345	0.344974	85	309069
G6_PARKSCND	Secondary parkinsonism+Parkinsonism in other disease	VI Diseases of the nervous system (G6_)	0.31357	-0.0626987	0.344975	0.327498	0.345009	590	301925
P16_FET_NEWB_MATERN_COMPLICATIO_PREGNAC	Fetus and newborn affected by maternal complications of pregnancy	XVI Certain conditions originating in the perinatal period (P16_)	0.313749	0.157119	0.344991	0.389726	0.344978	96	308920
Z21_OTHER_SURGI_FOLLOW__CARE	Other surgical follow-up care	XXI Factors influencing health status and contact with health services (Z21_)	0.314074	0.0636049	0.344853	0.36038	0.344821	558	268560
G6_HERATAXIA	Hereditary ataxia	VI Diseases of the nervous system (G6_)	0.314976	0.0934098	0.344955	0.364383	0.344938	261	308324
G6_DISBROTHUNS	Disorders of brain, other and unspecified	VI Diseases of the nervous system (G6_)	0.315053	-0.106432	0.345286	0.324684	0.3453	197	288919
ST19_BURNS_CORROSIO_MULTIPLE_BODY_REGIONS	Burns and corrosions of multiple body regions	XIX Injury, poisoning and certain other consequences of external causes (ST19_)	0.315127	0.108757	0.344951	0.366995	0.344937	191	308039
CD2_BENIGN_LIVER	Benign neoplasm: Liver	II Neoplasms from hospital discharges (CD2_)	0.315812	0.0792867	0.344985	0.358568	0.344969	360	308794
ST19_TRAUMAT_ISCHA_MUSCLE	Traumatic ischaemia of muscle	XIX Injury, poisoning and certain other consequences of external causes (ST19_)	0.316077	-0.0911268	0.344992	0.321012	0.345013	271	308355
OPER_COLECTOMY	Colectomy operation	Gastrointestinal endpoints	0.316172	0.0254903	0.344985	0.352005	0.344904	3493	305661
I9_DISCER	Dissection of cerebral arteries, nonruptured	IX Diseases of the circulatory system (I9_)	0.316262	0.12639	0.345258	0.37252	0.345245	137	284164
I9_AVBLOCK	AV-block	IX Diseases of the circulatory system (I9_)	0.316366	-0.0247701	0.345691	0.339869	0.345797	3968	218984
CD2_BENIGN_BLADDER	Benign neoplasm: Bladder	II Neoplasms from hospital discharges (CD2_)	0.31716	0.111416	0.344985	0.371848	0.344969	179	308975
E4_THYROIDITNAS	Thyroiditis, unspecified	IV Endocrine, nutritional and metabolic diseases (E4_)	0.317207	-0.0820066	0.345137	0.326999	0.34516	330	263704
K11_HERING	Inguinal hernia	XI Diseases of the digestive system (K11_)	0.31726	0.0103531	0.345331	0.346459	0.345223	25327	266891
Z21_PERSONS_ENCOUNTERI_HEALTH_SERVI_EXAM_INVES	Persons encountering health services for examination and investigation	XXI Factors influencing health status and contact with health services (Z21_)	0.317437	-0.00545342	0.344985	0.343569	0.346327	150434	158720
N14_FEMALE_GENITAL_DYSPLASIA_NOS	Dysplastic lesion of unknown severity in the cervix uteri, vagina or vulva	XIV Diseases of the genitourinary system (N14_)	0.317591	0.0991547	0.344118	0.365979	0.344089	228	173518
THROMBOCYTAEMIA	Essential (haemorrhagic) thrombocythaemia	Other, not yet classified endpoints (same as #MISC)	0.317658	0.0589237	0.345025	0.360558	0.344992	640	307660
P16_OTH_INFECTIONS_SPECIFIC_PERINA_PERIOD	Other infections specific to the perinatal period	XVI Certain conditions originating in the perinatal period (P16_)	0.31769	-0.162221	0.344985	0.316092	0.344993	87	308961
N14_RENALTUBULOOTH	Other renal tubulo-interstitial diseases	XIV Diseases of the genitourinary system (N14_)	0.317834	0.0644442	0.344888	0.362752	0.344854	533	281036
K11_OTHILEUS	Other or unspecified ileus, impaction or obstruction	XI Diseases of the digestive system (K11_)	0.317921	-0.0230226	0.345119	0.340252	0.345202	4319	253186
O15_PRE_OR_ECLAMPSIA	Pre-eclampsia or eclampsia	XV Pregnancy, childbirth and the puerperium (O15_)	0.318076	0.0200654	0.344209	0.348334	0.344062	5731	160670
L12_HAIRLOSSSCAR	Cicatricial alopecia [scarring hair loss]	XII Diseases of the skin and subcutaneous tissue (L12_)	0.318195	0.127519	0.345112	0.373674	0.345098	136	297544
L12_DERM_NUMMULAR	Nummular dermatitis	XII Diseases of the skin and subcutaneous tissue (L12_)	0.31835	-0.0370946	0.345367	0.335005	0.345428	1626	278795
H7_REFRAACCOMMODIS	Disorders of refraction and accommodation	VII Diseases of the eye and adnexa (H7_)	0.318528	-0.020525	0.344925	0.340432	0.345006	5370	297342
AB1_MYCOSES	Mycoses	I Certain infectious and parasitic diseases (AB1_)	0.318716	-0.0193704	0.344985	0.339285	0.345098	6040	303114
J10_INORGPNEUMOC	Pneumoconiosis due to other inorganic dusts	X Diseases of the respiratory system (J10_)	0.319257	-0.161141	0.345007	0.305486	0.345018	84	305939
CD2_BENIGN_LIVER_EXALLC	Benign neoplasm: Liver (controls excluding all cancers)	II Neoplasms from hospital discharges (CD2_)	0.319552	0.0787019	0.344644	0.358568	0.344624	360	248448
Z21_ANKLE_FOOT	Ankle and foot	XXI Factors influencing health status and contact with health services (Z21_)	0.319655	-0.11547	0.344974	0.319643	0.344988	165	308209
H8_NONSUPPNAS	Nonsuppurative otitis media	VIII Diseases of the ear and mastoid process (H8_)	0.32021	0.0190475	0.345046	0.350257	0.34493	6462	289751
I9_CARDARR	Cardiac arrest	IX Diseases of the circulatory system (I9_)	0.320484	-0.0373059	0.345984	0.336087	0.346095	1761	156457
CD2_BENIGN_COLORECANI_EXALLC	Benign neoplasm of colon, rectum, anus and anal canal (controls excluding all cancers)	II Neoplasms from hospital discharges (CD2_)	0.320783	-0.0129559	0.344576	0.34132	0.344776	14744	239348
K11_OTHFUNC	Other functional intestinal disroders	XI Diseases of the digestive system (K11_)	0.321183	0.0139956	0.345369	0.348932	0.345202	11850	253186
KRA_PSY_MENTALRET_EXMORE	Mental retardation (more control exclusions)	Psychiatric endpoints from Katri R√§ikk√∂nen	0.321405	-0.0531004	0.345901	0.324273	0.34599	957	233029
AB1_OTHER_SPIROCHAETAL	Other spirochaetal diseases	I Certain infectious and parasitic diseases (AB1_)	0.321411	0.0359163	0.344985	0.353094	0.344939	1715	307439
F5_PANIC	Panic disorder	V Mental and behavioural disorders (F5_)	0.32248	0.0249673	0.345155	0.348471	0.345112	3614	278818
ST19_FOREI_BODY_EXTER_EYE	Foreign body on external eye	XIX Injury, poisoning and certain other consequences of external causes (ST19_)	0.322624	-0.0254076	0.345	0.341401	0.345041	3436	303144
AB1_SPIROCHE_OTHER	Spirochaetal infections, other/unspecified	I Certain infectious and parasitic diseases (AB1_)	0.322938	0.0365494	0.344983	0.353066	0.344939	1647	307439
N14_LUMPNASBREAST	Unspecified lump in breast	XIV Diseases of the genitourinary system (N14_)	0.323063	-0.0244735	0.34423	0.340264	0.344323	3738	160810
CD2_HODGKIN_LYMPHOMA_EXALLC	Hodgkin lymphoma (controls excluding all cancers)	II Neoplasms from hospital discharges (CD2_)	0.323477	0.0609441	0.344682	0.359904	0.344646	586	248695
ULCERNAS	Ulcerative colitis, NAS	Gastrointestinal endpoints	0.323641	0.0252601	0.345061	0.350719	0.344996	3438	296008
L12_OTHACUSKINSUN	Other acute skin changes due to ultraviolet radiation	XII Diseases of the skin and subcutaneous tissue (L12_)	0.323654	0.0531743	0.344897	0.354089	0.344874	774	300405
CD2_BENIGN_MELANOCYTIC_NOS	Melanocytic naevi, other sites/unspecified	II Neoplasms from hospital discharges (CD2_)	0.324311	-0.0398596	0.344985	0.333876	0.345034	1372	307782
PD2ND_EXMORE	Secondary parkinsonism (more control exclusions)	Neurological endpoints	0.324428	-0.0731611	0.347324	0.325525	0.347407	569	150373
Q17_LVOTO_BROAD	Congenital deformities of hip	XVII Congenital malformations, deformations and chromosomal abnormalities (Q17)	0.324434	-0.0308442	0.344985	0.338075	0.345036	2294	306860
AB1_GASTROENTERITIS_NOS	Diarrhoea and gastroenteritis of presumed infectious origin	I Certain infectious and parasitic diseases (AB1_)	0.324698	-0.0101141	0.34495	0.34195	0.345199	22980	277128
FALLS	Falls/tendenct to fall	Miscellaneous, not yet classified endpoints	0.325744	-0.0391848	0.344985	0.331393	0.345048	1435	307719
Q17_CONGEN_MALFO_CARDIAC_SEPTA	Congenital malformations of cardiac septa	XVII Congenital malformations, deformations and chromosomal abnormalities (Q17)	0.326086	-0.0380817	0.344977	0.33565	0.345022	1493	305910
H7_ECTROPION	Ectropion of eyelid	VII Diseases of the eye and adnexa (H7_)	0.326129	-0.0535022	0.34522	0.332819	0.345253	763	285029
ASTHMA_ACUTE_RESPIRATORY_INFECTIONS	Asthma-related acute respiratory infections	Asthma and related endpoints	0.326377	-0.0136956	0.34507	0.339733	0.345302	12013	276803
C3_OTHER_SKIN_EXALLC	Other malignant neoplasms of skin (=non-melanoma skin cancer) (controls excluding all cancers)	II Neoplasms, from cancer register (ICD-O-3)	0.326999	0.0136627	0.345137	0.34719	0.34502	13555	238678
I9_PROGVASC	Progressive vascular leukoencephalopathy	IX Diseases of the circulatory system (I9_)	0.327903	-0.0689969	0.345216	0.326887	0.345245	452	284164
E4_PREPUB	Precocious puberty	IV Endocrine, nutritional and metabolic diseases (E4_)	0.328286	-0.140816	0.344948	0.317247	0.344957	98	297590
VIRALPNEUMONAS	Viral pneumonia (unknown virus, not influenza)	Interstitial lung disease endpoints	0.328805	-0.0525187	0.345094	0.334524	0.345122	769	299580
T2D_INCLAVO	Type 2 diabetes, definitions combined, including avohilmo	Diabetes endpoints	0.329061	0.00777888	0.344798	0.346038	0.344569	46818	253665
C3_BREAST	Malignant neoplasm of breast	II Neoplasms, from cancer register (ICD-O-3)	0.330127	-0.0134569	0.344118	0.342892	0.344218	13178	160568
H7_VERTISTRAB	Vertical strabismus	VII Diseases of the eye and adnexa (H7_)	0.330663	-0.0569644	0.344978	0.332356	0.345006	650	297342
K11_APPENDOTH	Other appendicitis	XI Diseases of the digestive system (K11_)	0.330819	0.0325561	0.345031	0.354415	0.344965	2000	284597
Q17_PHAKOMATOSES_NOT_ELSEW_CLASSIFIED	Phakomatoses, not elsewhere classified	XVII Congenital malformations, deformations and chromosomal abnormalities (Q17)	0.33097	0.0960478	0.344996	0.365841	0.34498	228	307206
C3_STOMACH_EXALLC	Malignant neoplasm of stomach (controls excluding all cancers)	II Neoplasms, from cancer register (ICD-O-3)	0.331377	-0.0449568	0.344989	0.337947	0.34502	1054	238678
C3_BASAL_CELL_CARCINOMA_INCLAVO	Basal cell carcinoma, including avohilmo	II Neoplasms, from cancer register (ICD-O-3)	0.331739	0.0127675	0.344985	0.346969	0.344887	14492	294662
C3_STOMACH	Malignant neoplasm of stomach	II Neoplasms, from cancer register (ICD-O-3)	0.332346	-0.0447223	0.344985	0.337947	0.345009	1054	308100
K11_ORALCYST	Cysts of oral region, not elsewhere classified	XI Diseases of the digestive system (K11_)	0.332885	-0.0477652	0.34628	0.335912	0.346323	917	220537
N14_BREAST	Disorders of breast	XIV Diseases of the genitourinary system (N14_)	0.33303	-0.0132717	0.344118	0.34157	0.344323	12936	160810
H8_MASTCHRON	Chronic mastoiditis	VIII Diseases of the ear and mastoid process (H8_)	0.333632	-0.0583354	0.34491	0.335406	0.34493	611	289751
CREST	CR(E)ST syndrome	Rheuma endpoints	0.334327	-0.0865258	0.344985	0.319334	0.345008	279	308875
CD2_BENIGN_MELANOCYTIC_NOS_EXALLC	Melanocytic naevi, other sites/unspecified (controls excluding all cancers)	II Neoplasms from hospital discharges (CD2_)	0.335208	-0.0389934	0.344616	0.333876	0.344676	1372	247906
CD2_BENIGN_DUODENUM_EXALLC	Benign neoplasm: Duodenum (controls excluding all cancers)	II Neoplasms from hospital discharges (CD2_)	0.335256	0.0669362	0.344677	0.35838	0.344651	464	248401
L12_ROSACEA	Rosacea	XII Diseases of the skin and subcutaneous tissue (L12_)	0.335438	-0.0333597	0.34504	0.335796	0.345098	1877	297544
M13_CERVICALGIA	Cervicalgia	XIII Diseases of the musculoskeletal system and connective tissue (M13_)	0.335555	-0.0205793	0.34564	0.337094	0.34583	5042	227388
VWXY20_VAPAA_TAPATURMAT	!!!Vapaa-ajan tapaturmat	XX External causes of morbidity and mortality (VWXY20_)	0.336536	-0.113094	0.344949	0.310646	0.344967	163	308066
L12_PIGMENTNAS	Other and unspecified disorders of pigmentation	XII Diseases of the skin and subcutaneous tissue (L12_)	0.337068	0.11932	0.345126	0.368464	0.345115	144	291889
L12_DYSHIDROSIS	Dyshidrosis [pompholyx]	XII Diseases of the skin and subcutaneous tissue (L12_)	0.337182	-0.0807464	0.34541	0.329607	0.345428	312	278795
G6_CLUSTHEADACHE_STRICT	Cluster headache, strict	VI Diseases of the nervous system (G6_)	0.338288	0.0516336	0.345825	0.355687	0.345794	769	243503
Q17_CLEFT_PALATE_OR_LIP_AND_PALATE	Cleft lip and cleft lip and palate	XVII Congenital malformations, deformations and chromosomal abnormalities (Q17)	0.338289	0.116498	0.344979	0.371458	0.344966	151	308563
CD2_BENIGN_MOUTH_NOS	Benign neoplasm: Other and unspecified parts of mouth	II Neoplasms from hospital discharges (CD2_)	0.338329	-0.0523886	0.344985	0.333039	0.345014	747	308407
C3_BONE_CARTILAGE_NAS_EXALLC	Malignant neoplasm of bone and articular cartilage of other and unspecified sites (controls excluding all cancers)	II Neoplasms, from cancer register (ICD-O-3)	0.338462	0.159629	0.345033	0.383627	0.34502	80	238678
O15_MATERN_CARE	Maternal care related to the fetus and amniotic cavity and possible delivery problems	XV Pregnancy, childbirth and the puerperium (O15_)	0.338685	-0.0094038	0.344118	0.342459	0.344478	31012	142734
CD2_HODGKIN_LYMPHOMA	Hodgkin lymphoma	II Neoplasms from hospital discharges (CD2_)	0.339998	0.0588264	0.344985	0.359904	0.344956	586	308568
ST19_EFFEC_FOREI_BODY_ENTERING_NATURAL_ORIFI	Effects of foreign body entering through natural orifice	XIX Injury, poisoning and certain other consequences of external causes (ST19_)	0.340123	-0.0185744	0.344985	0.342156	0.345041	6010	303144
ASTHMA_HOSPITAL_MAIN	Asthma, hospital admissions , main diagnosis only	Asthma and related endpoints	0.340306	-0.00921672	0.344985	0.341095	0.345347	26358	282796
K11_PSC_COLITIS_STRICT	Colitis, primary sclerosing, strict definition	XI Diseases of the digestive system (K11_)	0.340468	0.0956104	0.344976	0.368752	0.344959	221	307923
T1D_WIDE2	Type 1 diabetes, wide definition, subgroup 2	Diabetes endpoints	0.340605	-0.0893161	0.34456	0.326447	0.344578	250	252660
G6_VASCSYND	Vascular syndromes of brain in cerebrovascular disorders	VI Diseases of the nervous system (G6_)	0.340654	-0.0476072	0.345257	0.331253	0.3453	903	288919
K11_ATTRITION	Excessive attrition of teeth	XI Diseases of the digestive system (K11_)	0.340901	-0.0589069	0.346292	0.334351	0.346323	580	220537
ST19_INJURY_NERVES_LUMBAR_SPINAL_CORD_ABDOMEN_LOWER_BACK_PELVIS_LEVEL	Injury of nerves and lumbar spinal cord at abdomen, lower back and pelvis level	XIX Injury, poisoning and certain other consequences of external causes (ST19_)	0.341112	0.145354	0.345062	0.383292	0.34505	94	299957
ST19_INJURY_EYE_ORBIT	Injury of eye and orbit	XIX Injury, poisoning and certain other consequences of external causes (ST19_)	0.341271	0.0246818	0.345654	0.352111	0.345576	3350	274351
E4_IRON_MET	Disorders of iron metabolism	IV Endocrine, nutritional and metabolic diseases (E4_)	0.342472	-0.0974974	0.345536	0.322396	0.345554	211	269572
H7_BINOCUMOVNAS	Other and unspecified disorders of binocular movement	VII Diseases of the eye and adnexa (H7_)	0.34272	0.136924	0.345018	0.378672	0.345006	106	297342
D3_SCNDTHROMBOCYTOPENIA	Secondary thrombocytopenia	III Diseases of the blood and blood-forming organs and certain disorders involving the immune mechanism (D3_)	0.342754	0.10162	0.344979	0.369254	0.344964	194	304806
K11_CARIES_2_ONLYAVO	Dental caries 2, only avohilmo	XI Diseases of the digestive system (K11_)	0.342868	0.0118005	0.344985	0.347136	0.344871	15556	293598
E4_LACTOSEINT	Lactose intolerance	IV Endocrine, nutritional and metabolic diseases (E4_)	0.343504	0.0553543	0.345582	0.3573	0.345554	655	269572
I9_HEARTFAIL_NS	Heart failure, not strict	IX Diseases of the circulatory system (I9_)	0.343597	-0.00853803	0.344985	0.342988	0.345254	36783	272371
KRA_PSY_DEVWIDE	Wide developmental disorders	Psychiatric endpoints from Katri R√§ikk√∂nen	0.343688	0.0609511	0.344985	0.35824	0.344961	558	308596
D3_SIDEROANAEMIAHERED	Hereditary sideroblastic anaemia	III Diseases of the blood and blood-forming organs and certain disorders involving the immune mechanism (D3_)	0.343857	0.154953	0.344942	0.383357	0.344932	82	298372
E4_HYPOKALAEMIA	Hypokalaemia	IV Endocrine, nutritional and metabolic diseases (E4_)	0.344566	-0.0298369	0.345495	0.338509	0.345554	2268	269572
CD2_INSITU_GENITAL	Carcinoma in situ of other and unspecified genital organs	II Neoplasms from hospital discharges (CD2_)	0.344851	0.107611	0.344118	0.363992	0.344098	173	173573
M13_TENDOSYNOVITISNAS	Other/unspecified synovitis and tenosynovitis	XIII Diseases of the musculoskeletal system and connective tissue (M13_)	0.345906	0.0265662	0.345732	0.350729	0.345671	2851	231460
L12_INFECT_SKIN_NAS	Other and unspecified local infections of skin and subcutaneous tissue	XII Diseases of the skin and subcutaneous tissue (L12_)	0.346257	-0.0331989	0.345227	0.336316	0.345282	1809	293404
K11_PSC_COLITIS	Colitis, primary sclerosing	XI Diseases of the digestive system (K11_)	0.346354	0.0822944	0.344981	0.367677	0.344959	291	307923
G6_BRACHPLE	Brachial plexus disorders	VI Diseases of the nervous system (G6_)	0.346397	0.0310296	0.345429	0.348825	0.345403	2079	273097
CD2_BENIGN_DUODENUM	Benign neoplasm: Duodenum	II Neoplasms from hospital discharges (CD2_)	0.346612	0.0652587	0.344985	0.35838	0.344965	464	308690
M13_BONECONTINUITY	Disorders of continuity of bone	XIII Diseases of the musculoskeletal system and connective tissue (M13_)	0.34743	-0.033406	0.344736	0.335824	0.344789	1775	294793
I9_HEARTFAIL_AND_CHD	Heart failure and coronary heart disease	Cardiometabolic endpoints	0.347864	-0.0161387	0.345218	0.3387	0.345442	9463	275526
CD2_INSITU_SKIN	Carcinoma in situ of skin	II Neoplasms from hospital discharges (CD2_)	0.348122	0.0297619	0.344985	0.349218	0.344953	2282	306872
CD2_BENIGN_CHOROID	Benign neoplasm: Choroid	II Neoplasms from hospital discharges (CD2_)	0.348503	-0.0460043	0.344985	0.336067	0.345011	926	308228
Z21_PROBL_RELATED_CERTA_PSYCHOSO_CIRCUMSTANC	Problems related to certain psychosocial circumstances	XXI Factors influencing health status and contact with health services (Z21_)	0.34914	-0.0300818	0.345142	0.335438	0.345214	2223	301545
H8_ABNAUDPER	Other abnormal auditory perceptions	VIII Diseases of the ear and mastoid process (H8_)	0.349477	0.103752	0.344752	0.369444	0.344736	180	274935
D3_COAGDEF	Chronic Coagulation defects	III Diseases of the blood and blood-forming organs and certain disorders involving the immune mechanism (D3_)	0.350681	0.0633295	0.344985	0.358815	0.344963	487	308667
F5_DISSOCIATIVE	Dissociative [conversion] disorders	V Mental and behavioural disorders (F5_)	0.350743	-0.0469697	0.345058	0.328494	0.345112	906	278818
C3_CONNECTIVE_SOFT_NAS_EXALLC	Malignant neoplasm of other connective and soft tissue (controls excluding all cancers)	II Neoplasms, from cancer register (ICD-O-3)	0.351762	0.070081	0.345044	0.359648	0.34502	395	238678
N14_VULVAL_DYSPLASIA_ALL	All dysplastic lesions of the vulva	XIV Diseases of the genitourinary system (N14_)	0.351782	-0.048224	0.344118	0.333279	0.34417	837	172909
L12_NAILNAS	Other and unspecified nail disorders	XII Diseases of the skin and subcutaneous tissue (L12_)	0.352001	0.0783968	0.345117	0.36297	0.345098	314	297544
CD2_BENIGN_MOUTH_NOS_EXALLC	Benign neoplasm: Other and unspecified parts of mouth (controls excluding all cancers)	II Neoplasms from hospital discharges (CD2_)	0.352333	-0.0509903	0.344672	0.333039	0.344707	747	248151
CD2_BENIGN_PERIPH_AUTO_NEURO_EXALLC	Benign neoplasm: Peripheral nerves and autonomic nervous system (controls excluding all cancers)	II Neoplasms from hospital discharges (CD2_)	0.352372	0.0793672	0.344643	0.35989	0.344624	309	248479
H7_CONJUHAEMOR	conjunctival haemorrhage	VII Diseases of the eye and adnexa (H7_)	0.352794	-0.0381745	0.345122	0.33667	0.345161	1328	285087
C3_BONE_CARTILAGE_NAS	Malignant neoplasm of bone and articular cartilage of other and unspecified sites	II Neoplasms, from cancer register (ICD-O-3)	0.35337	0.154527	0.344985	0.383627	0.344975	80	309074
E4_HYTHY_AI_STRICT_PURCH	Hypothyroidism, strict autoimmune, 3 medication purchases required	IV Endocrine, nutritional and metabolic diseases (E4_)	0.353382	0.00834374	0.344993	0.345315	0.344954	33059	271027
ST19_CONTU_ANKLE	Contusion of ankle	XIX Injury, poisoning and certain other consequences of external causes (ST19_)	0.355326	0.0519763	0.345379	0.356538	0.345351	707	290508
J10_LARYNGITIS	Acute laryngitis and tracheitis	X Diseases of the respiratory system (J10_)	0.355594	0.024578	0.345179	0.351314	0.3451	3265	255610
C3_OTHER_SKIN	Other malignant neoplasms of skin (=non-melanoma skin cancer)	II Neoplasms, from cancer register (ICD-O-3)	0.356011	0.0125225	0.344948	0.34719	0.344844	13555	293133
K11_GINGIV_HYPERPLAS	Gingvival huperplasia	XI Diseases of the digestive system (K11_)	0.356288	-0.0780692	0.346301	0.330351	0.346323	307	220537
K11_OTHENTERCOL	Other noninfective gastroenteritis and colitis	XI Diseases of the digestive system (K11_)	0.35668	0.0179595	0.345074	0.348941	0.344996	5990	296008
ILD_INSUFFICIENCY	ILD-related respiratory insufficiency	Interstitial lung disease endpoints	0.356902	0.0624986	0.345052	0.355392	0.345036	488	306063
H8_EXT_OTH	Other otitis externa (chronic)	VIII Diseases of the ear and mastoid process (H8_)	0.357057	0.0386195	0.345072	0.354779	0.345031	1272	301978
L12_POLYMORPHLIGHTERUPT	Polymorphous light eruption	XII Diseases of the skin and subcutaneous tissue (L12_)	0.357402	0.112302	0.344886	0.370456	0.344874	148	300405
M13_OVERLAP	Other overlap syndromes	XIII Diseases of the musculoskeletal system and connective tissue (M13_)	0.357432	-0.0694938	0.345121	0.33041	0.34514	391	300162
CD2_LYMPHOID_LEUKAEMIA_EXALLC	Lymphoid leukaemia (controls excluding all cancers)	II Neoplasms from hospital discharges (CD2_)	0.357681	0.0419443	0.344694	0.355795	0.344646	1080	248695
I9_CARDMYOHYP	Cardiomyopathy, Hypertrophic obstructive	IX Diseases of the circulatory system (I9_)	0.357782	-0.0662739	0.345765	0.329593	0.345797	433	218984
I9_PULMHEART	Pulmonary heart disease, diseases of pulmonary circulation	IX Diseases of the circulatory system (I9_)	0.357878	-0.0161939	0.344985	0.341278	0.345076	7450	301704
CD2_LYMPHOID_LEUKAEMIA	Lymphoid leukaemia	II Neoplasms from hospital discharges (CD2_)	0.358076	0.0418416	0.344985	0.355795	0.344947	1080	308074
J10_PNEUMONONBACT	Pneumonia due to other infectious organisms, not elsewhere classified	X Diseases of the respiratory system (J10_)	0.359208	0.0560418	0.345393	0.358429	0.345363	596	261719
C3_DIGESTIVE_ORGANS	Malignant neoplasm of digestive organs	II Neoplasms, from cancer register (ICD-O-3)	0.359244	0.0150776	0.344985	0.350218	0.344833	8683	300471
F5_MODRET	Moderate mental retardation	V Mental and behavioural disorders (F5_)	0.359676	0.115486	0.345078	0.368906	0.345067	141	308146
M13_SPINSTENOSIS	Spinal stenosis	XIII Diseases of the musculoskeletal system and connective tissue (M13_)	0.360327	-0.0121151	0.345415	0.338859	0.34583	14389	227388
H8_EXTOTITIS	Otitis externa	VIII Diseases of the ear and mastoid process (H8_)	0.361099	-0.0200346	0.34497	0.341043	0.345031	4699	301978
M13_PALINDROMIC	Palindromic rheumatism	XIII Diseases of the musculoskeletal system and connective tissue (M13_)	0.361285	-0.090788	0.34607	0.321534	0.346098	225	202617
G6_MONOLOWOTHUNS	Other and unspecified mononeuropathies of lower limb	VI Diseases of the nervous system (G6_)	0.361319	0.0555113	0.34543	0.35728	0.345403	606	273097
KRA_PSY_CHILDSOC	Social disorders starting during childhood or adolecense	Psychiatric endpoints from Katri R√§ikk√∂nen	0.361353	0.101084	0.344985	0.367464	0.344971	182	308972
L12_PYOGENGRANUL	Pyogenic granuloma	XII Diseases of the skin and subcutaneous tissue (L12_)	0.361829	0.0774282	0.345133	0.362108	0.345115	308	291889
E4_LACTONAS	Lactose intolerance, other/unspecified	IV Endocrine, nutritional and metabolic diseases (E4_)	0.361845	0.0567995	0.345581	0.358425	0.345554	575	269572
K11_IBD_STRICT_PSC	IBD (strict) with PSC	Gastrointestinal endpoints	0.362067	0.0940737	0.345071	0.371232	0.345053	207	299538
ST19_DISLO_SPRAIN_STRAIN_JOINTS_LIGAM_ELBOW	Dislocation, sprain and strain of joints and ligaments of elbow	XIX Injury, poisoning and certain other consequences of external causes (ST19_)	0.36229	0.0382549	0.345104	0.352694	0.345071	1271	289707
L12_APOCRINESWEAT	Apocrine sweat disorders, other sweat gland disorders	XII Diseases of the skin and subcutaneous tissue (L12_)	0.3626	-0.138813	0.34509	0.317605	0.345098	94	297544
I9_VASCSYND	Vascular syndromes of brain in cerebrovascular disorders	IX Diseases of the circulatory system (I9_)	0.362714	-0.0454986	0.345056	0.331253	0.345098	903	296427
R18_ABNORMAL_SPERMATOZ	Abnormal spermatozoa	XVIII Symptoms, signs and abnormal clinical and laboratory findings, not elsewhere classified (R18_)	0.363652	-0.0314361	0.345144	0.349437	0.345116	1913	293878
F5_NEUROTICOTH	Other neurotic disorders	V Mental and behavioural disorders (F5_)	0.364762	0.0379664	0.345148	0.352766	0.345112	1297	278818
H7_LACRIGLAND	Other disorders of lacrimal gland	VII Diseases of the eye and adnexa (H7_)	0.365034	0.0160921	0.345302	0.347192	0.345253	7306	285029
O15_MULTIP_GEST	Multiple gestation	XV Pregnancy, childbirth and the puerperium (O15_)	0.365236	0.0295999	0.344603	0.353007	0.344478	2128	142734
DM_RETINA_NOS	Unspecified diabetic retinopathy	Diabetes endpoints	0.367681	0.0259827	0.345018	0.351621	0.344958	2719	296912
J10_BRONCHIOLITIS	Acute bronchiolitis	X Diseases of the respiratory system (J10_)	0.367793	-0.0357274	0.345207	0.34079	0.34523	1502	293033
C3_SECONDARY_RESPIRATORY_DIGESTIVE	Secondary malignant neoplasm of respiratory and digestive organs	II Neoplasms, from cancer register (ICD-O-3)	0.369197	0.118924	0.344985	0.378817	0.344971	127	309027
CD2_BENIGN_PERIPH_AUTO_NEURO	Benign neoplasm: Peripheral nerves and autonomic nervous system	II Neoplasms from hospital discharges (CD2_)	0.369317	0.0764816	0.344985	0.35989	0.34497	309	308845
C3_CONNECTIVE_SOFT_NAS	Malignant neoplasm of other connective and soft tissue	II Neoplasms, from cancer register (ICD-O-3)	0.369393	0.0675367	0.344985	0.359648	0.344966	395	308759
ST19_INJURI_KNEE_LOWER_LEG	Injuries to the knee and lower leg	XIX Injury, poisoning and certain other consequences of external causes (ST19_)	0.369607	-0.00711517	0.344985	0.343166	0.345262	40883	268271
AB1_TOXOPLASMOSIS	Toxoplasmosis	I Certain infectious and parasitic diseases (AB1_)	0.369644	-0.118575	0.344968	0.315441	0.34498	128	308659
I9_HYPERTROCARDMYOP	Hypertrophic cardiomyopathy	IX Diseases of the circulatory system (I9_)	0.369669	-0.0472513	0.344985	0.332047	0.345019	808	308346
E4_THYROIDITCHRON	Chronic thyroiditis	IV Endocrine, nutritional and metabolic diseases (E4_)	0.3702	-0.140404	0.345148	0.309485	0.34516	86	263704
G6_ENCEPATH	Encephalopathy	VI Diseases of the nervous system (G6_)	0.370212	-0.0979058	0.345288	0.325222	0.3453	183	288919
CD2_INSITU_MELANOMA_FACE_EXALLC	Melanoma in situ of other and unspecified parts of face (controls excluding all cancers)	II Neoplasms from hospital discharges (CD2_)	0.370656	0.10041	0.344664	0.365257	0.344649	178	248645
AB1_GHLAMY_OTHER	Other diseases caused by chlamydiae	I Certain infectious and parasitic diseases (AB1_)	0.371795	0.0892303	0.344979	0.35885	0.344969	225	308902
VWXY20_SURGI_OPERA_OTHER_SURGI_PROCED_CAUSE_ABNORMAL_REACTION_PATIENT_COMPLICATION_WO_MENTION_MISAD_TIME_PROCED	Surgical operation and other surgical procedures as the cause of abnormal reaction of the patient, or of later complication, without mention of misadventure at the time of the procedure	XX External causes of morbidity and mortality (VWXY20_)	0.371847	0.126162	0.34495	0.372375	0.34494	113	308115
H7_RETINOPATHYDIAB	Diabetic retinopathy	VII Diseases of the eye and adnexa (H7_)	0.371956	0.0183707	0.345156	0.350955	0.345046	5443	284826
D3_COAGOTHER	Other coagulation defects	III Diseases of the blood and blood-forming organs and certain disorders involving the immune mechanism (D3_)	0.372105	0.0353359	0.344998	0.352291	0.344964	1430	304806
L12_ERYT_INTERTRIG	Erythema intertrigo	XII Diseases of the skin and subcutaneous tissue (L12_)	0.372556	-0.0702455	0.345402	0.325223	0.345428	360	278795
J10_CHRONLARYNGITIS	Chronic laryngitis and laryngotracheitis	X Diseases of the respiratory system (J10_)	0.372649	-0.0235443	0.345071	0.342105	0.345112	3253	234924
CD2_BENIGN_MELANOCYTIC_EYELID	Melanocytic naevi of eyelid, including canthus	II Neoplasms from hospital discharges (CD2_)	0.372791	-0.100236	0.344985	0.321134	0.344998	176	308978
ULCEROTH	Other ulcerative colitis	Gastrointestinal endpoints	0.372962	0.0374612	0.345044	0.356385	0.344996	1260	296008
AB1_OTHER_PROTOZOAL	Other protozoal intestinal diseases	I Certain infectious and parasitic diseases (AB1_)	0.373298	-0.0892807	0.34518	0.321666	0.345199	222	277128
I9_STR_EXH	Ischaemic Stroke, excluding all haemorrhages	IX Diseases of the circulatory system (I9_)	0.373401	-0.0109552	0.34517	0.342476	0.345331	16857	283057
CD2_BENIGN_CHOROID_EXALLC	Benign neoplasm: Choroid (controls excluding all cancers)	II Neoplasms from hospital discharges (CD2_)	0.373777	-0.0437572	0.344635	0.336067	0.344667	926	248070
CD2_INSITU_SKIN_TRUNK_EXALLC	Carcinoma in situ of skin of trunk (controls excluding all cancers)	II Neoplasms from hospital discharges (CD2_)	0.374277	0.0678284	0.344658	0.353671	0.344644	392	248594
D3_ANAEMIA_IRONDEF_BLOODLOSS	Iron deficiency anaemia secondary to blood loss (chronic)	III Diseases of the blood and blood-forming organs and certain disorders involving the immune mechanism (D3_)	0.374354	-0.0222127	0.344931	0.340877	0.344981	3617	296964
REAC_ARTHRO_NOS	Other/unspecified reactive arthropathies	Rheuma endpoints	0.375833	-0.0344894	0.34498	0.337822	0.345014	1473	307448
CD2_INSITU_GENITAL_EXALLC	Carcinoma in situ of other and unspecified genital organs (controls excluding all cancers)	II Neoplasms from hospital discharges (CD2_)	0.376428	0.10029	0.34402	0.363992	0.343996	173	141457
G6_ENCEPHOTH	Other encephalitis	VI Diseases of the nervous system (G6_)	0.376544	-0.0574082	0.344962	0.332766	0.344983	529	307263
Q17_OTHER_CONGEN_MALFO_FEMALE_GENITALIA	Other congenital malformations of female genitalia	XVII Congenital malformations, deformations and chromosomal abnormalities (Q17)	0.376636	0.0957228	0.345011	0.365996	0.344998	190	306983
K11_POSTOPDIS	Postprocedural disorders of digestive system, not elsewhere classified	XI Diseases of the digestive system (K11_)	0.376942	0.05366	0.344915	0.356681	0.344891	605	296917
H7_CONJUNAS	Other specified and unspecified disorders of conjunctiva	VII Diseases of the eye and adnexa (H7_)	0.377133	0.108065	0.345172	0.366587	0.345161	147	285087
AB1_BACT_BIR_OTHER_INF_AGENTS	Bacterial, viral and other infectious agents	I Certain infectious and parasitic diseases (AB1_)	0.377619	-0.0292869	0.344985	0.339394	0.345022	2037	307117
H8_MIDDLEADDH	Adhesive middle ear disease	VIII Diseases of the ear and mastoid process (H8_)	0.377765	-0.0709409	0.344914	0.331275	0.34493	343	289751
H7_LIDLACRIMALORBIT	Disorders of eyelid, lacrimal system and orbit	VII Diseases of the eye and adnexa (H7_)	0.377904	-0.0089321	0.344985	0.34181	0.345253	24125	285029
R18_ABNORMAL_REFLEX	Abnormal reflex	XVIII Symptoms, signs and abnormal clinical and laboratory findings, not elsewhere classified (R18_)	0.378058	-0.132313	0.34495	0.316716	0.344959	99	308129
E4_THYTOXNAS	Thyrotoxicosis, other and/or unspecified	IV Endocrine, nutritional and metabolic diseases (E4_)	0.378174	-0.0194103	0.345089	0.341156	0.34516	4703	263704
H7_CONJUNCTIVITISCHRON	Chronic conjunctivitis	VII Diseases of the eye and adnexa (H7_)	0.379594	-0.0538045	0.345128	0.32915	0.345161	599	285087
H7_EYELIDINFLAMMATION	Other inflammation of eyelid	VII Diseases of the eye and adnexa (H7_)	0.379607	0.0277085	0.34528	0.348689	0.345253	2268	285029
K11_TONGUE	Diseases of tongue	XI Diseases of the digestive system (K11_)	0.379726	-0.035838	0.346274	0.338222	0.346323	1344	220537
CD2_BENIGN_MELANOCYTIC_EYELID_EXALLC	Melanocytic naevi of eyelid, including canthus (controls excluding all cancers)	II Neoplasms from hospital discharges (CD2_)	0.379891	-0.0988738	0.344634	0.321134	0.34465	176	248576
L12_ERYTH_NAS	Other and unspecified erythematous conditions	XII Diseases of the skin and subcutaneous tissue (L12_)	0.380216	-0.0558953	0.344977	0.331003	0.345003	552	299491
F5_PERSOCHANGE	Enduring personality changes	V Mental and behavioural disorders (F5_)	0.380293	0.134105	0.34511	0.369853	0.345102	96	300493
C3_SECONDARY_RESPIRATORY_DIGESTIVE_EXALLC	Secondary malignant neoplasm of respiratory and digestive organs (controls excluding all cancers)	II Neoplasms, from cancer register (ICD-O-3)	0.380966	0.116053	0.345038	0.378817	0.34502	127	238678
N14_BREASTDISOTH	Other disorders of breast	XIV Diseases of the genitourinary system (N14_)	0.38142	-0.0269571	0.344234	0.338316	0.344323	2395	160810
L12_OTHERDISSKINANDSUBCUTIS	Other disorders of skin and subcutaneous tissue, not elsewhere classified	XII Diseases of the skin and subcutaneous tissue (L12_)	0.382389	0.0226843	0.345183	0.351165	0.345115	3353	291889
K11_GALLBILPANC	Disorders of gallbladder, biliary tract and pancreas	XI Diseases of the digestive system (K11_)	0.382419	-0.00751236	0.344985	0.34479	0.34501	35712	273442
K11_OESSTODUO	Diseases of oesophagus, stomach and duodenum	XI Diseases of the digestive system (K11_)	0.382649	-0.00683587	0.344985	0.344181	0.345117	43800	265354
M13_PATELLADISLOCATIO	Recurrent dislocation of patella	XIII Diseases of the musculoskeletal system and connective tissue (M13_)	0.382668	-0.0370207	0.346041	0.336926	0.346098	1253	202617
E4_PITUDISNAS	Disorders of pituitary gland, other and/or unspecified	IV Endocrine, nutritional and metabolic diseases (E4_)	0.382795	0.121388	0.344967	0.371134	0.344957	115	297590
K11_CARIES_2	Dental caries 2	XI Diseases of the digestive system (K11_)	0.38292	0.01068	0.344985	0.346857	0.344882	16132	293022
N14_FIANOV	Female infertility, associated with anovulation	XIV Diseases of the genitourinary system (N14_)	0.383044	-0.0315135	0.345143	0.34044	0.34523	1742	94394
AB1_BACTINF_NOS	Bacterial infection, other or unspecified	I Certain infectious and parasitic diseases (AB1_)	0.383072	-0.011747	0.344966	0.342942	0.345063	13133	276179
Q17_CONGEN_MALFO_GREAT_ARTERIES	Congenital malformations of great arteries	XVII Congenital malformations, deformations and chromosomal abnormalities (Q17)	0.383082	-0.0610499	0.345007	0.334615	0.345022	456	305910
N14_ISOLPROTEINURIA	Isolated proteinuria with specified morphological lesion	XIV Diseases of the genitourinary system (N14_)	0.383692	-0.0903024	0.34495	0.323728	0.344964	207	304720
ST19_DIFFU_BRAIN_INJURY	Diffuse brain injury	Neurological endpoints	0.383828	0.0427614	0.346447	0.354182	0.346408	931	184565
K11_DEEP_BITE_INCLAVO	Deep bite , including avohilmo	XI Diseases of the digestive system (K11_)	0.384103	0.0288503	0.344985	0.352517	0.344934	2049	307105
D3_OTHERBLOOD	Oher diseases of blood and blood-forming organs	III Diseases of the blood and blood-forming organs and certain disorders involving the immune mechanism (D3_)	0.384412	-0.0359084	0.345132	0.338077	0.345162	1312	304076
F5_OTHPER	Other specified and unspecified personality disorders	V Mental and behavioural disorders (F5_)	0.384677	-0.0264245	0.345009	0.334009	0.345102	2557	300493
F5_SCHZPHR	Schizophrenia	V Mental and behavioural disorders (F5_)	0.38497	-0.0258009	0.345015	0.338867	0.34514	6050	297496
PSORI_STRICT	Psoriasis (vulgaris), strict definition	XII Diseases of the skin and subcutaneous tissue (L12_)	0.385358	-0.0560305	0.34512	0.334539	0.345139	535	299128
AUTOIMMUNE_HYPERTHYROIDISM	Autoimmune hyperthyroidism	IV Endocrine, nutritional and metabolic diseases (E4_)	0.385767	-0.0344645	0.344973	0.33796	0.345016	1421	231654
M13_ENTESOPATHYOTH	Other enthesopathies	XIII Diseases of the musculoskeletal system and connective tissue (M13_)	0.385796	-0.0147214	0.345483	0.340124	0.345671	8091	231460
I9_SAH	Subarachnoid haemmorrhage	IX Diseases of the circulatory system (I9_)	0.385898	0.0293767	0.3453	0.350889	0.345261	1961	281638
ST19_SEQUEL_OTHER_UNSPE_EFFEC_EXTER_CAUSES1	Sequelae of other and unspecified effects of external causes	XIX Injury, poisoning and certain other consequences of external causes (ST19_)	0.386071	0.13942	0.344938	0.373142	0.34493	86	303336
H7_VISFIELDDEF	Visual field defects	VII Diseases of the eye and adnexa (H7_)	0.386539	-0.0307724	0.345105	0.337698	0.34515	1778	296679
CD2_BENIGN_RETROPERITONEUM_PERITONEUM_EXALLC	Benign neoplasm of soft tissue of retroperitoneum and peritoneum (controls excluding all cancers)	II Neoplasms from hospital discharges (CD2_)	0.387031	0.124454	0.344646	0.369444	0.344635	108	248626
CD2_BENIGN_RETROPERITONEUM_PERITONEUM	Benign neoplasm of soft tissue of retroperitoneum and peritoneum	II Neoplasms from hospital discharges (CD2_)	0.387066	0.124193	0.344985	0.369444	0.344976	108	309046
Q17_CONGEN_DEFORMITI_FEET	Congenital deformities of feet	XVII Congenital malformations, deformations and chromosomal abnormalities (Q17)	0.388195	0.0568802	0.344907	0.354883	0.34489	515	307120
J10_RESPDISOTH	Other respiratory disorders and diseases	X Diseases of the respiratory system (J10_)	0.388315	-0.0192461	0.344985	0.340011	0.34506	4605	304549
J10_RESPOTHER	Other diseases of the respiratory system	X Diseases of the respiratory system (J10_)	0.388315	-0.0192461	0.344985	0.340011	0.34506	4605	304549
E4_HYTHY_AI_STRICT	Hypothyroidism, strict autoimmune	IV Endocrine, nutritional and metabolic diseases (E4_)	0.388745	0.00784785	0.345016	0.345073	0.345007	33422	227415
M13_ANKYLOSPON	Ankylosing spondylitis	XIII Diseases of the musculoskeletal system and connective tissue (M13_)	0.388793	-0.0274036	0.345766	0.339354	0.34583	2252	227388
ST19_INJURY_NERVES_ANKLE_FOOT_LEVEL	Injury of nerves at ankle and foot level	XIX Injury, poisoning and certain other consequences of external causes (ST19_)	0.388807	0.111693	0.345362	0.368969	0.345351	132	290508
C3_MESTOTHEL_SOFTTISSUE_EXALLC	Melignant neoplasm of mesothelium and soft tissue (controls excluding all cancers)	II Neoplasms, from cancer register (ICD-O-3)	0.388857	0.0463983	0.34505	0.354258	0.34502	779	238678
ST19_TOXIC_EFFECT_CORROSIVE_SUBST	Toxic effect of corrosive substances	XIX Injury, poisoning and certain other consequences of external causes (ST19_)	0.389266	-0.128075	0.34515	0.315314	0.34516	100	306447
G6_MYONEUOTHUNS	Other and unspecified myoneural disorders	VI Diseases of the nervous system (G6_)	0.389798	0.14151	0.34503	0.373027	0.345023	82	306543
ABDOM_HERNIA	Hernia of abodminal wall	XI Diseases of the digestive system (K11_)	0.390621	-0.01219	0.344985	0.340855	0.345146	11605	297549
PD_DEMENTIA	Dementia due to Parkinsons disease	Neurological endpoints	0.390844	0.0652797	0.34504	0.357768	0.345023	390	306163
N14_NEPHROTICSYND	Nephrotic syndrome	XIV Diseases of the genitourinary system (N14_)	0.390952	-0.0492519	0.34494	0.334021	0.344964	679	304720
O15_PRETERM	Preterm labour and delivery	XV Pregnancy, childbirth and the puerperium (O15_)	0.391008	-0.0146909	0.343671	0.339329	0.343931	8108	135806
VWXY20_INTENTI_SELF_H_HANGI_STRANGU_SUFFO	Intentional self-harm by hanging, strangulation and suffocation	XX External causes of morbidity and mortality (VWXY20_)	0.391169	0.13547	0.344985	0.377211	0.344975	90	309064
THYROID_DISORDER_IBD	Disorders of thyroid, IBD co-morbidities	Comorbidities of Gastrointestinal endpoints	0.39168	-0.0160683	0.347745	0.342627	0.348209	7515	82959
N14_FEMGENPROL	Female genital prolapse	XIV Diseases of the genitourinary system (N14_)	0.392205	0.0124937	0.345578	0.348032	0.34523	13420	94394
L12_FOLLICULARNAS	Other and unspecified follicular disorders	XII Diseases of the skin and subcutaneous tissue (L12_)	0.392754	0.048784	0.34512	0.354327	0.345098	686	297544
K11_DULC	Duodenal ulcer	XI Diseases of the digestive system (K11_)	0.392843	-0.0247761	0.345072	0.340668	0.345117	2711	265354
CD2_BENIGN_VULVA_EXALLC	Benign neoplasm: Vagina (controls excluding all cancers)	II Neoplasms from hospital discharges (CD2_)	0.392863	0.0792959	0.344013	0.362707	0.343978	260	141322
I9_RHEUVALV	Rheumatic valve diseases	IX Diseases of the circulatory system (I9_)	0.392961	-0.05323	0.344996	0.333047	0.345018	575	308346
CD2_BENIGN_UTERINE_TUBES_LIGAMENTS_EXALLC	Benign neoplasm: Uterine tubes and ligaments (controls excluding all cancers)	II Neoplasms from hospital discharges (CD2_)	0.39331	0.10955	0.344019	0.369783	0.343994	134	141411
Z21_PERSONAL_HISTORY_CERTA_OTH_DISEA	Personal history of certain other diseases	XXI Factors influencing health status and contact with health services (Z21_)	0.393347	0.0672959	0.345257	0.359407	0.345238	353	270158
C3_DIGESTIVE_ORGANS_EXALLC	Malignant neoplasm of digestive organs (controls excluding all cancers)	II Neoplasms, from cancer register (ICD-O-3)	0.393517	0.0142517	0.345202	0.350218	0.34502	8683	238678
P16_DIGES_SYSTEM_DISORD_FETUS_NEWBO	Digestive system disorders of fetus and newborn	XVI Certain conditions originating in the perinatal period (P16_)	0.393923	-0.0824771	0.344985	0.338029	0.344991	261	308893
P16_MECONIUMI_CAUSED_CYSTIC_FIBROSIS	Meconiumileus caused by cystic fibrosis	XVI Certain conditions originating in the perinatal period (P16_)	0.393923	-0.0824771	0.344985	0.338029	0.344991	261	308893
C3_ALL_EXALLC	Acute lymphocytic leukaemia (controls excluding all cancers)	II Neoplasms, from cancer register (ICD-O-3)	0.394823	0.112789	0.345035	0.374745	0.34502	125	238678
H7_STRABOTH	Other strabismus	VII Diseases of the eye and adnexa (H7_)	0.394825	0.0171402	0.345091	0.349608	0.345006	5604	297342
I9_SEQULAE	Sequelae of cerebrovascular disease	IX Diseases of the circulatory system (I9_)	0.395065	-0.0146805	0.345105	0.340151	0.345245	8071	284164
G6_CARPTU	Carpal tunnel syndrome	VI Diseases of the nervous system (G6_)	0.395082	-0.0100942	0.345167	0.341417	0.345403	17198	273097
L12_GRANULOMATOUSSKIN	Granulomatous disorders of skin and subcutaneous tissue	XII Diseases of the skin and subcutaneous tissue (L12_)	0.395311	0.0547879	0.345137	0.357071	0.345115	537	291889
L12_LICHENSCLERATROPH	Lichen sclerosus et atrophicus	XII Diseases of the skin and subcutaneous tissue (L12_)	0.395723	-0.0320721	0.345068	0.336514	0.345115	1577	291889
K11_VOLVU	Volvulus	XI Diseases of the digestive system (K11_)	0.395911	-0.0562128	0.345174	0.331488	0.345202	510	253186
E4_DMNASOTHCOMP	Unspecified diabetes with other specified complications	IV Endocrine, nutritional and metabolic diseases (E4_)	0.396127	0.11856	0.344534	0.374423	0.344521	113	255466
N14_KIDUROTH	Other disorders of kidney and ureter	XIV Diseases of the genitourinary system (N14_)	0.39748	0.0250872	0.344985	0.351614	0.344929	2559	306595
CD2_INSITU_BREAST_NOS	Carcinoma in situ of breast, other/unspecified	II Neoplasms from hospital discharges (CD2_)	0.397545	-0.0761594	0.344118	0.330129	0.34414	276	173470
CD2_BENIGN_SKIN_UPPERLIMB_EXALLC	Benign neoplasm: Skin of upper limb, including shoulder (controls excluding all cancers)	II Neoplasms from hospital discharges (CD2_)	0.399024	-0.064612	0.34464	0.331496	0.34466	381	248448
O15_COMPLIC_PUERP	Complications predominantly related to the puerperium	XV Pregnancy, childbirth and the puerperium (O15_)	0.399559	0.0157234	0.344118	0.347681	0.343975	6676	167070
CD2_BENIGN_VULVA	Benign neoplasm: Vagina	II Neoplasms from hospital discharges (CD2_)	0.399624	0.0781063	0.344118	0.362707	0.34409	260	173486
ST19_ALIQU_COMPLICATI_PRAECO_TRAUMAT	!Aliquae complicationes praecoces traumatis	XIX Injury, poisoning and certain other consequences of external causes (ST19_)	0.399657	-0.0445938	0.344985	0.334153	0.345013	799	308355
ST19_EARLY_COMPLICATIO_TRAUMA	Early complications of trauma	XIX Injury, poisoning and certain other consequences of external causes (ST19_)	0.399657	-0.0445938	0.344985	0.334153	0.345013	799	308355
D3_ACQHAEMOLYTICANAEMIA	Acquired haemolytic anaemia	III Diseases of the blood and blood-forming organs and certain disorders involving the immune mechanism (D3_)	0.400111	-0.058899	0.344981	0.331967	0.345	455	308515
PD_DEMENTIA_EXMORE	Dementia due to Parkinsons disease (more control exclusions)	Neurological endpoints	0.400245	0.0632817	0.347434	0.357768	0.347407	390	150373
K11_INTESTOTH	Other diseases of intestines	XI Diseases of the digestive system (K11_)	0.400561	-0.00602185	0.344985	0.344002	0.345202	55968	253186
CD2_BENIGN_SKIN_UPPERLIMB	Benign neoplasm: Skin of upper limb, including shoulder	II Neoplasms from hospital discharges (CD2_)	0.400747	-0.0642307	0.344985	0.331496	0.345001	381	308773
CD2_BENIGN_MELANOCYTIC	Melanocytic naevi	II Neoplasms from hospital discharges (CD2_)	0.40135	-0.0161831	0.344985	0.340125	0.345083	6131	303023
K11_REIMB_202	KELA_REIMBURSEMENT_202	Gastrointestinal endpoints	0.401529	-0.0101862	0.344985	0.341377	0.345184	16210	292944
Z21_ALCOHOL_ABUSE_COUNSELLI_SURVE	Alcohol abuse counselling and surveillance	Alcohol related diseases	0.402528	-0.0668364	0.344985	0.323302	0.345009	354	308800
CD2_BENIGN_MELANOCYTIC_SCALPNECK_EXALLC	Melanocytic naevi of scalp and neck (controls excluding all cancers)	II Neoplasms from hospital discharges (CD2_)	0.402963	-0.059468	0.344643	0.331559	0.344666	442	248384
O15_PUERP_SEPSIS	Puerperal sepsis	XV Pregnancy, childbirth and the puerperium (O15_)	0.40298	0.0221748	0.344061	0.348498	0.343975	3243	167070
AB1_VIRAL_ENCEPHALITIS_NOS	Viral encephalitis, not elsewhere classified/unspecified	I Certain infectious and parasitic diseases (AB1_)	0.403179	-0.0620194	0.344913	0.33216	0.34493	406	307472
Z21_ARTIF_OPENI_STATUS	Artificial opening status	XXI Factors influencing health status and contact with health services (Z21_)	0.403431	-0.0400843	0.345194	0.332895	0.345238	976	270158
O15_MATERN_CARE_PELVIC_ABNORM	Maternal care for known or suspected abnormality of pelvic organs	XV Pregnancy, childbirth and the puerperium (O15_)	0.403888	-0.0157909	0.344328	0.341133	0.344478	6694	142734
I9_AORTVALV_EARLY	Aortic valve malfunction, age under 60 years	IX Diseases of the circulatory system (I9_)	0.404257	-0.0273832	0.344985	0.338201	0.345031	2085	307069
CD2_BENIGN_RECTUM_ANAL_CANAL_ICD9_EXALLC	Benign neoplasm: Rectum/anal canal icd-9 (controls excluding all cancers)	II Neoplasms from hospital discharges (CD2_)	0.404298	0.0812977	0.344651	0.366783	0.34463	236	248544
H8_EUSTNAS	Other disorders of Eustachian tube	VIII Diseases of the ear and mastoid process (H8_)	0.404405	0.0555552	0.344951	0.35707	0.34493	502	289751
DENTAL_TMD_FIBRO	TMD muscular pain lnked with fibromyalgia	Dental endpoints	0.404649	-0.0154616	0.344985	0.342408	0.345041	6636	302518
R18_RETEN_URINE	Retention of urine	XVIII Symptoms, signs and abnormal clinical and laboratory findings, not elsewhere classified (R18_)	0.405324	0.0141277	0.345007	0.348413	0.344907	8339	284049
Q17_CLEFT_LIP_AND_PALATE	Cleft lip and palate	XVII Congenital malformations, deformations and chromosomal abnormalities (Q17)	0.405585	0.11275	0.344979	0.372646	0.344968	121	308593
K11_PERFOES	Perforation of oesophagus	XI Diseases of the digestive system (K11_)	0.407081	0.129579	0.34513	0.38507	0.345117	83	265354
C3_ALL	Acute lymphocytic leukaemia	II Neoplasms, from cancer register (ICD-O-3)	0.407087	0.110205	0.344985	0.374745	0.344973	125	309029
E4_THYTOXNOD	Thyrotoxicosis with toxic single thyroid nodule	IV Endocrine, nutritional and metabolic diseases (E4_)	0.407368	0.0938365	0.345034	0.370235	0.345019	172	302994
K11_GIBLEEDING	GI-bleeding	XI Diseases of the digestive system (K11_)	0.407608	0.0141717	0.344961	0.347606	0.344891	7924	296917
N14_FEMALEINFERT	Female infertility	XIV Diseases of the genitourinary system (N14_)	0.407898	-0.0131229	0.34493	0.342058	0.34523	9831	94394
FIBROLIV	Fibrosis of liver	Gastrointestinal endpoints	0.408605	0.117609	0.345147	0.366472	0.345139	111	306145
E4_DM1OPTH	Type 1 diabetes with ophthalmic complications	IV Endocrine, nutritional and metabolic diseases (E4_)	0.409307	0.0194784	0.344631	0.35131	0.344521	4204	255466
CD2_INSITU_BREAST_NOS_EXALLC	Carcinoma in situ of breast, other/unspecified (controls excluding all cancers)	II Neoplasms from hospital discharges (CD2_)	0.411498	-0.0740251	0.343985	0.330129	0.344012	276	141491
D3_ACQHAEMOLYTICANAEMIANAS	Other and unspecified acquired haemolytic anaemias	III Diseases of the blood and blood-forming organs and certain disorders involving the immune mechanism (D3_)	0.411749	-0.089404	0.344989	0.326738	0.345	187	308515
J10_RESPCONDEXT	Respiratory conditions due to other external agents	X Diseases of the respiratory system (J10_)	0.411989	-0.0617623	0.345003	0.333088	0.345018	392	305939
SYSTSCLE_STRICT	Systemic sclerosis,strict definition	Rheuma endpoints	0.412104	-0.0956897	0.345015	0.320122	0.345028	164	308683
P16_TRANSITO_DISORD_CARBOH_METABOLISM_SPECIFIC_FETUS_NEWBO	Transitory disorders of carbohydrate metabolism specific to fetus and newborn	XVI Certain conditions originating in the perinatal period (P16_)	0.412484	-0.0824252	0.344981	0.337035	0.344987	241	308906
J10_INFLUENZA	All influenza	X Diseases of the respiratory system (J10_)	0.412585	-0.0151571	0.345279	0.341973	0.345363	6692	261719
K11_MANDIBULAR_HYPOPL	Mandibular hypoplasia	XI Diseases of the digestive system (K11_)	0.412593	0.108163	0.344985	0.364037	0.344977	129	309025
CD2_BENIGN_ENDOCRINE_PANCREAS_EXALLC	Benign neoplasm: Endocrine pancreas (controls excluding all cancers)	II Neoplasms from hospital discharges (CD2_)	0.412904	0.129385	0.34466	0.372397	0.34465	90	248657
CD2_BENIGN_MELANOCYTIC_SCALPNECK	Melanocytic naevi of scalp and neck	II Neoplasms from hospital discharges (CD2_)	0.413587	-0.0581309	0.344985	0.331559	0.345004	442	308712
I9_STR	Stroke, excluding SAH	IX Diseases of the circulatory system (I9_)	0.413624	-0.00960066	0.345155	0.342823	0.345311	18720	281378
H7_APHAKIA	Aphakia	VII Diseases of the eye and adnexa (H7_)	0.413814	0.0658514	0.345081	0.36019	0.345062	343	262698
M13_FINGERDEFORM	Deformity of finger(s)	XIII Diseases of the musculoskeletal system and connective tissue (M13_)	0.414399	0.103564	0.346116	0.373861	0.346098	136	202617
ST19_OTHER_UNSPE_INJURI_THORAX	Other and unspecified injuries of thorax	XIX Injury, poisoning and certain other consequences of external causes (ST19_)	0.415701	0.0662624	0.345131	0.359895	0.345114	335	298234
H7_IRIDOCYC_ANTER	Anterior Iridocyclitis	VII Diseases of the eye and adnexa (H7_)	0.415712	0.0173574	0.344985	0.349409	0.344912	5004	304150
L12_HYPERTROPHICNAS	Other and unspecified hypertrophic disorders of skin	XII Diseases of the skin and subcutaneous tissue (L12_)	0.416998	-0.123761	0.345105	0.314372	0.345115	94	291889
E4_HYPERALDO	Hyperaldosteronism	IV Endocrine, nutritional and metabolic diseases (E4_)	0.417107	0.0530234	0.344978	0.356716	0.344957	522	297590
E4_CUSHING	Cushing syndrome	IV Endocrine, nutritional and metabolic diseases (E4_)	0.417333	0.0791299	0.344972	0.364075	0.344957	233	297590
ST19_INJURY_NERVES_FOREA_LEVEL	Injury of nerves at forearm level	XIX Injury, poisoning and certain other consequences of external causes (ST19_)	0.417464	0.0762602	0.345086	0.362956	0.345071	251	289707
RHEUMA_SERONEG	Seronegative rheumatoid arthritis	Rheuma endpoints	0.417508	0.0220964	0.345624	0.349885	0.345569	3073	238484
KRA_PSY_DEMENTIA_EXMORE	Any dementia (more control exclusions)	Psychiatric endpoints from Katri R√§ikk√∂nen	0.417707	-0.0136555	0.345854	0.342775	0.345983	9722	233081
AD_AM	Alzheimer‚Äôs disease (Atypical or mixed)	Neurological endpoints	0.417856	0.0336795	0.34499	0.352596	0.344956	1357	302868
M13_TORTICOLLIS	Torticollis	XIII Diseases of the musculoskeletal system and connective tissue (M13_)	0.417997	0.0629317	0.345854	0.360598	0.34583	369	227388
J10_BRONCH	Bronchitis, not specified as acute or chronic	X Diseases of the respiratory system (J10_)	0.418037	0.0254664	0.345913	0.351644	0.345863	2278	259128
L12_CELLULITIS	Cellulitis	XII Diseases of the skin and subcutaneous tissue (L12_)	0.418069	-0.0175698	0.345207	0.34066	0.345282	4822	293404
CD2_INSITU_MELANOMA_FACE	Melanoma in situ of other and unspecified parts of face	II Neoplasms from hospital discharges (CD2_)	0.418203	0.0905138	0.344985	0.365257	0.344973	178	308976
I9_RHEUFEVHRT	Rheumatic fever with heart involvement	IX Diseases of the circulatory system (I9_)	0.41909	-0.109263	0.345007	0.316595	0.345018	123	308346
K11_ORAL_LEUCOPLACIA	Oral leucoplacia	XI Diseases of the digestive system (K11_)	0.419293	-0.0608823	0.344985	0.331138	0.345002	393	308761
H8_NOISEINNER	Noise effects on inner ear	VIII Diseases of the ear and mastoid process (H8_)	0.419662	-0.0420061	0.345104	0.339632	0.345119	825	295280
CD2_BENIGN_ENDOCRINE_PANCREAS	Benign neoplasm: Endocrine pancreas	II Neoplasms from hospital discharges (CD2_)	0.419678	0.127328	0.344985	0.372397	0.344977	90	309064
N14_VULVOVAGINFINOTH	Vulvovaginal ulceration/inflammation in other diseases	XIV Diseases of the genitourinary system (N14_)	0.419892	-0.0386887	0.344611	0.335892	0.344665	977	156724
Q17_CHROMOSOMAL_ABNORMALITI_NOT_ELSEW_CLASSIFIED	Chromosomal abnormalities, not elsewhere classified	XVII Congenital malformations, deformations and chromosomal abnormalities (Q17)	0.419942	0.0637903	0.344985	0.360333	0.344967	356	308798
L12_HAIRLOSSNONSCAR	Other nonscarring hair loss	XII Diseases of the skin and subcutaneous tissue (L12_)	0.420027	0.103371	0.345109	0.368511	0.345098	135	297544
H7_OPTNEUROTH	Other disorders of optic [2nd] nerve and visual pathways	VII Diseases of the eye and adnexa (H7_)	0.420361	0.0345344	0.345008	0.351454	0.344983	1221	307092
F5_BEHAVE	Behavioural syndromes associated with physiological disturbances and physical factors	V Mental and behavioural disorders (F5_)	0.420551	-0.0142639	0.344985	0.33908	0.34513	7438	301716
FG_DISVEINLYMPH	Diseases of veins, lymphatic vessels and lymph nodes, not elsewhere classified (FINNGEN)	Cardiometabolic endpoints	0.420992	-0.00798159	0.345831	0.344694	0.346095	36246	156457
Z21_PROBL_RELATED_HOUSI_ECONO_CIRCUMSTANC	Problems related to housing and economic circumstances	XXI Factors influencing health status and contact with health services (Z21_)	0.421272	-0.0719736	0.345197	0.327179	0.345214	281	301545
ASTHMA_PNEUMONIA_AND_SEPSIS	Asthma-related pneumonia or sepsis	Asthma and related endpoints	0.421676	-0.0128844	0.345132	0.339921	0.345302	9038	276803
ULCERILEO	Ulcerative ileocolitis	Gastrointestinal endpoints	0.421869	0.0385503	0.345019	0.352208	0.344996	973	296008
G6_CLUSTHEADACHE_WIDE	Cluster headache, wide	VI Diseases of the nervous system (G6_)	0.422327	0.0412524	0.345818	0.352622	0.345794	848	243503
K11_OTHINFLIV	Other inflammatory liver diseases	XI Diseases of the digestive system (K11_)	0.423671	-0.0318827	0.345191	0.33781	0.345226	1410	301014
C3_COLON_ADENO	Colon adenocarcinoma	II Neoplasms, from cancer register (ICD-O-3)	0.423688	0.0250305	0.344985	0.352876	0.344925	2309	306845
C3_MESTOTHEL_SOFTTISSUE	Melignant neoplasm of mesothelium and soft tissue	II Neoplasms, from cancer register (ICD-O-3)	0.424091	0.0428817	0.344985	0.354258	0.344961	779	308375
D3_QUALIPATELETDEF	Qualitative platelet defects	III Diseases of the blood and blood-forming organs and certain disorders involving the immune mechanism (D3_)	0.42515	-0.131346	0.344957	0.320803	0.344964	82	304806
CD2_BENIGN_MELANOCYTIC_EXALLC	Melanocytic naevi (controls excluding all cancers)	II Neoplasms from hospital discharges (CD2_)	0.425459	-0.0154215	0.344644	0.340125	0.344757	6131	244794
J10_PLEUREFFUSION	Pleural effusion	X Diseases of the respiratory system (J10_)	0.425605	-0.0210862	0.344987	0.341525	0.345025	3244	297887
T1D_STRICT1	Type 1 diabetes, strict definition, subgroup 1	Diabetes endpoints	0.426104	0.0226139	0.344645	0.352168	0.344558	2938	252598
G6_TARSTUN	Tarsal tunnel syndrome	VI Diseases of the nervous system (G6_)	0.426713	-0.0839583	0.345387	0.323145	0.345403	199	273097
DRUGADVERS_SYSTEMIC_LUPUS_ERYTHEMAT	Drug-induced systemic lupus erythematosus	XIII Diseases of the musculoskeletal system and connective tissue (M13_)	0.426918	-0.0948095	0.344985	0.33004	0.344992	156	308998
TEMPOROMANDIB	Temporomandibular joint disorders	XI Diseases of the digestive system (K11_)	0.427878	-0.0184091	0.347064	0.343471	0.34715	4273	177661
ST19_TOXIC_EFFECT_CARBON_MONOX	Toxic effect of carbon monoxide	XIX Injury, poisoning and certain other consequences of external causes (ST19_)	0.428095	-0.0643446	0.345139	0.326419	0.34516	340	306447
KRA_PSY_HYPERKIN	Hyperkinetic disorders	Psychiatric endpoints from Katri R√§ikk√∂nen	0.428738	-0.0307554	0.344985	0.338587	0.345016	1518	307636
D3_NUTRIANAEMIAOTHER	Other nutritional anaemias	III Diseases of the blood and blood-forming organs and certain disorders involving the immune mechanism (D3_)	0.428933	-0.0795185	0.344968	0.327966	0.344981	221	296964
J10_EPIGLOTTITIS	Acute epiglottitis	X Diseases of the respiratory system (J10_)	0.429385	0.0662508	0.345117	0.358706	0.3451	318	255610
R18_SOMNO_STUPOR_COMA	Somnolence, stupor and coma	XVIII Symptoms, signs and abnormal clinical and laboratory findings, not elsewhere classified (R18_)	0.429466	-0.0373323	0.345292	0.334598	0.345331	1005	275050
ST19_BURNS_CORROSIO_CONFIN_EYE_INTERNAL_ORGANS	Burns and corrosions confined to eye and internal organs	XIX Injury, poisoning and certain other consequences of external causes (ST19_)	0.429573	0.0473202	0.345004	0.35657	0.34498	622	306020
E4_ADRENAL	Other disorders of adrenal gland	IV Endocrine, nutritional and metabolic diseases (E4_)	0.430104	-0.0398046	0.344934	0.337103	0.344957	878	297590
R18_HYPERHIDROSIS	Hyperhidrosis	XVIII Symptoms, signs and abnormal clinical and laboratory findings, not elsewhere classified (R18_)	0.430198	0.0476811	0.34545	0.356067	0.345423	609	237436
M13_TRIGGERFINGER	Trigger finger	XIII Diseases of the musculoskeletal system and connective tissue (M13_)	0.430649	-0.0212101	0.345587	0.33944	0.345671	3142	231460
E4_ACROMEG	Acromegaly and pituitary gigantism	IV Endocrine, nutritional and metabolic diseases (E4_)	0.430736	0.0957386	0.34497	0.370065	0.344957	150	297590
E4_PURINEPYRI	Disorders of purine and pyrimidine metabolism	IV Endocrine, nutritional and metabolic diseases (E4_)	0.431016	-0.110162	0.345541	0.315879	0.345554	112	269572
E4_OBESITYDRUG	Drug-induced obesity	IV Endocrine, nutritional and metabolic diseases (E4_)	0.431352	0.0850341	0.345516	0.359768	0.345507	191	293637
M13_DEFORMDORSO	Deforming dorsopathies	XIII Diseases of the musculoskeletal system and connective tissue (M13_)	0.431555	-0.0139813	0.345644	0.339884	0.34583	7333	227388
GOUT_IDIO	Idiopathic gout	Rheuma endpoints	0.431688	0.030198	0.344927	0.346911	0.344917	1541	303123
KRA_PSY_ANYMENTAL_SUICID_PREG_NERV	Any mental disorder, or suicide (or attempt), or psychic disorders complicating pregnancy, partum or puerperum or nerve system disorders	Psychiatric endpoints from Katri R√§ikk√∂nen	0.432532	-0.02302	0.344985	0.336884	0.345055	2649	306505
CD2_BENIGN_COLON_NOS	Benign neoplasm: Colon, unspecified	II Neoplasms from hospital discharges (CD2_)	0.433287	-0.016408	0.344985	0.342115	0.345034	5224	303930
CD2_BENIGN_LIPO_SKIN_LIMBS	Benign lipomatous neoplasm of skin and subcutaneous tissue of limbs	II Neoplasms from hospital discharges (CD2_)	0.433346	0.0289696	0.344985	0.350122	0.344957	1645	307509
I9_E_DRONE	Dronedarone medication	IX Diseases of the circulatory system (I9_)	0.433611	0.0464876	0.345827	0.356334	0.345797	638	218984
ST19_INJURY_MUSCLE_TENDON_HIP_THIGH_LEVEL	Injury of muscle and tendon at hip and thigh level	XIX Injury, poisoning and certain other consequences of external causes (ST19_)	0.434385	0.0285183	0.344807	0.351907	0.344766	1686	297514
E4_HYPERLIPMIX	Mixed hyperlipidaemia	IV Endocrine, nutritional and metabolic diseases (E4_)	0.434462	-0.0401267	0.345532	0.338703	0.345554	849	269572
J10_BRONCHIECTASIS	Bronchiectasis	X Diseases of the respiratory system (J10_)	0.434749	0.0283542	0.345897	0.351081	0.345863	1709	259128
AD_EO	Alzheimer‚Äôs disease (Early onset)	Neurological endpoints	0.435592	0.0391963	0.344985	0.355192	0.344954	898	302862
CD2_BENIGN_LIPO_SKIN_LIMBS_EXALLC	Benign lipomatous neoplasm of skin and subcutaneous tissue of limbs (controls excluding all cancers)	II Neoplasms from hospital discharges (CD2_)	0.435902	0.0288855	0.344653	0.350122	0.344616	1645	247471
M13_DERMATOMYOTH	Other dermatomyositis	XIII Diseases of the musculoskeletal system and connective tissue (M13_)	0.435935	0.112037	0.345148	0.369305	0.34514	107	300162
H7_LACRIMINFLAMACU	Inflammation of lacrimal passages (acute and unspecified)	VII Diseases of the eye and adnexa (H7_)	0.436454	-0.0645605	0.345238	0.331946	0.345253	325	285029
M13_ARTHINOTH	Arthropathies in other diseases classified elsewhere	XIII Diseases of the musculoskeletal system and connective tissue (M13_)	0.437288	-0.0402813	0.346065	0.338198	0.346098	832	202617
H7_OPTNEURITIS	Optic neuritis	VII Diseases of the eye and adnexa (H7_)	0.437407	-0.0376014	0.344965	0.339191	0.344983	951	307092
R18_SYMPTOMS_SIGNS_INVOLVI_SKIN_SUBCU_TISSUE	Symptoms and signs involving the skin and subcutaneous tissue	XVIII Symptoms, signs and abnormal clinical and laboratory findings, not elsewhere classified (R18_)	0.437587	0.00899795	0.344985	0.345471	0.344955	17712	291442
VD_SC	Vascular dementia (subcortical)	Neurological endpoints	0.438072	-0.0564886	0.345059	0.329898	0.345081	423	297183
KRA_PSY_HYPERKIN_EXMORE	Hyperkinetic disorders (more control exclusions)	Psychiatric endpoints from Katri R√§ikk√∂nen	0.438086	-0.0317772	0.345935	0.338587	0.345983	1518	233081
F5_MIXEDDEV	Mixed specific developmental disorders	V Mental and behavioural disorders (F5_)	0.438099	-0.055846	0.344978	0.330567	0.344999	455	306261
F5_PERSONALITY	Specific personality disorders	V Mental and behavioural disorders (F5_)	0.438236	0.0146148	0.345069	0.343666	0.345102	7033	300493
E4_THYROIDITACU	Acute thyroiditis	IV Endocrine, nutritional and metabolic diseases (E4_)	0.439705	-0.11975	0.345149	0.315255	0.34516	91	263704
AB1_OTHER_INFECTIONS	Other infectious diseases	I Certain infectious and parasitic diseases (AB1_)	0.439786	-0.0272479	0.344985	0.34297	0.344996	1797	307357
L12_IMPETIGO	Impetigo	XII Diseases of the skin and subcutaneous tissue (L12_)	0.439972	0.038784	0.345301	0.35149	0.345282	888	293404
H7_SCLERITISEPISCLERITIS	Scleritis and episcleritis	VII Diseases of the eye and adnexa (H7_)	0.440098	-0.0332513	0.344966	0.335101	0.345006	1209	294514
ASTHMA_PNEUMONIA	Asthma-related pneumonia	Asthma and related endpoints	0.440277	-0.0123843	0.345136	0.340043	0.345302	9023	276803
CD2_BENIGN_SMALL_INTESTINE	Benign neoplasm: Small intestine	II Neoplasms from hospital discharges (CD2_)	0.440411	0.0407308	0.344985	0.35663	0.344954	802	308352
ST19_INJURY_UNSPE_BODY_REGION	Injury of unspecified body region	XIX Injury, poisoning and certain other consequences of external causes (ST19_)	0.440545	-0.0335846	0.344981	0.338933	0.345005	1178	307511
K11_MAXIL_MOLAR_FAILED_ERUPT_OBSTRUCTION_TOOTH	Impacted maxillary molar	XI Diseases of the digestive system (K11_)	0.440885	0.0378775	0.344985	0.359411	0.344941	924	308230
L12_PARAPSO_RETIFORM	Other and unspecified parapsoriasis	XII Diseases of the skin and subcutaneous tissue (L12_)	0.440938	-0.122175	0.345131	0.316903	0.345139	87	299128
C3_OESOPHAGUS	Malignant neoplasm of oesophagus	II Neoplasms, from cancer register (ICD-O-3)	0.44098	-0.056965	0.344985	0.332152	0.345002	410	308744
P16_RESPI_CARDIOV_DISORD_SPECIFIC_PERINA_PERIOD	Respiratory and cardiovascular disorders specific to the perinatal period	XVI Certain conditions originating in the perinatal period (P16_)	0.441157	-0.0590804	0.344985	0.343077	0.344987	421	308733
I9_HYPTENSPUL	Hypertension, Pulmonary Arterial	IX Diseases of the circulatory system (I9_)	0.441351	-0.0859323	0.345471	0.32101	0.345491	179	223663
H7_IRIDOCYCLITISINOTH	Iridocyclitis in diseases classified elsewhere	VII Diseases of the eye and adnexa (H7_)	0.441465	-0.0664374	0.344991	0.329412	0.345006	299	294514
H7_LENSDISLOCATIO	Dislocation of lens	VII Diseases of the eye and adnexa (H7_)	0.441735	0.0651429	0.345072	0.353467	0.345062	313	262698
K11_IMPACTED_TEETH_INCLAVO	Impacted teeth , including avohilmo	XI Diseases of the digestive system (K11_)	0.442283	0.01892	0.344985	0.353214	0.344882	3816	305338
H7_RETINASEPAR	Separation of retinal layers (serosa)	VII Diseases of the eye and adnexa (H7_)	0.442399	-0.0403403	0.345018	0.335408	0.345046	812	284826
K11_DENTAL_OPER	Dental operations	XI Diseases of the digestive system (K11_)	0.442594	-0.00427071	0.344985	0.344283	0.345646	150003	159151
Z21_LOWER_LEG	Lower leg	XXI Factors influencing health status and contact with health services (Z21_)	0.442777	-0.123936	0.344981	0.321429	0.344988	84	308209
ST19_SEQUEL_INJURI_POISO_OTHER_CONSE_EXTER_CAUSES	Sequelae of injuries, of poisoning and of other consequences of external causes	XIX Injury, poisoning and certain other consequences of external causes (ST19_)	0.442833	0.0151693	0.344985	0.347817	0.34493	5818	303336
H7_RETINALDETACHTRACTION	Traction detachment of retina	VII Diseases of the eye and adnexa (H7_)	0.442954	0.0840364	0.345059	0.365953	0.345046	184	284826
RESP_ILL_DIS_CLASS_ELSEWHERE	Respiratory disorders in diseases classified elsewhere	Interstitial lung disease endpoints	0.443043	0.0705567	0.344985	0.360175	0.344972	264	308890
N14_NEPHRITICNAS	Unspesified nephritic syndrome	XIV Diseases of the genitourinary system (N14_)	0.443211	-0.0530108	0.344942	0.330899	0.344964	468	304720
C3_COLON_ADENO_EXALLC	Colon adenocarcinoma (controls excluding all cancers)	II Neoplasms, from cancer register (ICD-O-3)	0.444146	0.0241382	0.345095	0.352876	0.34502	2309	238678
VWXY20_TRANSPO_ACCIDENTS	Transport accidents	XX External causes of morbidity and mortality (VWXY20_)	0.444177	-0.0713401	0.345101	0.322515	0.34512	259	306875
K11_OTHGASTR	Other gastritis (incl. Duodenitis)	XI Diseases of the digestive system (K11_)	0.444577	0.0151537	0.345174	0.347761	0.345117	5860	265354
R18_SYMPTOMS_SIGNS_INVOLVI_COGNITION_PERCEP_EMOTIONAL_STATE_BEHVI	Symptoms and signs involving cognition, perception, emotional state and behaviour	XVIII Symptoms, signs and abnormal clinical and laboratory findings, not elsewhere classified (R18_)	0.444748	-0.00667509	0.344985	0.342192	0.345331	34104	275050
APPENDACUT_COMPLIC	Acute appendicitis, with complications	XI Diseases of the digestive system (K11_)	0.444749	0.0156716	0.345025	0.348213	0.344965	5409	284597
R18_OTHER_LACK_COORD	Other lack of coordination	XVIII Symptoms, signs and abnormal clinical and laboratory findings, not elsewhere classified (R18_)	0.444913	-0.0638828	0.345107	0.328416	0.345125	319	293604
D3_BLOODNAS	Other and unspecified diseases of blood and blood-forming organs	III Diseases of the blood and blood-forming organs and certain disorders involving the immune mechanism (D3_)	0.445206	-0.0540679	0.345144	0.332664	0.345162	445	304076
MACULAR_HOLE	Macular hole	VII Diseases of the eye and adnexa (H7_)	0.445561	0.0381496	0.345064	0.350832	0.345046	899	284826
M13_CONTRACTUREJOINT	Contracture of joint	XIII Diseases of the musculoskeletal system and connective tissue (M13_)	0.446133	-0.0708578	0.346074	0.327269	0.346098	258	202617
C3_OESOPHAGUS_EXALLC	Malignant neoplasm of oesophagus (controls excluding all cancers)	II Neoplasms, from cancer register (ICD-O-3)	0.446207	-0.0563416	0.344998	0.332152	0.34502	410	238678
L12_URTICA_ALLERG	Allergic urticaria	XII Diseases of the skin and subcutaneous tissue (L12_)	0.447881	0.0268863	0.345028	0.349308	0.345003	1792	299491
CD2_BENIGN_LYMPHANGIOMA	Lymphangioma, anys site	II Neoplasms from hospital discharges (CD2_)	0.447988	-0.0892961	0.344985	0.325551	0.344995	161	308993
CD2_BENIGN_RECTUM_ANAL_CANAL_ICD9	Benign neoplasm: Rectum/anal canal icd-9	II Neoplasms from hospital discharges (CD2_)	0.448148	0.0735634	0.344985	0.366783	0.344968	236	308918
CD2_BENIGN_UTERINE_TUBES_LIGAMENTS	Benign neoplasm: Uterine tubes and ligaments	II Neoplasms from hospital discharges (CD2_)	0.450551	0.0966256	0.344118	0.369783	0.344098	134	173612
N14_OTHINFVAGVULV	Other inflammation of vagina/vulva	XIV Diseases of the genitourinary system (N14_)	0.450561	-0.0418173	0.344613	0.333422	0.344665	730	156724
KRA_PSY_DEMENTIA	Any dementia	Psychiatric endpoints from Katri R√§ikk√∂nen	0.450895	-0.0125327	0.344985	0.342775	0.345056	9722	299432
H7_CORNEALDEFORM	Keratoconus	VII Diseases of the eye and adnexa (H7_)	0.451164	0.0512261	0.345024	0.356002	0.345006	483	294514
M13_RHEUMATISM	Rheumatism, unspecified	XIII Diseases of the musculoskeletal system and connective tissue (M13_)	0.451412	0.0183264	0.345699	0.347392	0.345671	3908	231460
F5_HISPER	Histrionic personality disorder	V Mental and behavioural disorders (F5_)	0.451701	0.102584	0.345108	0.359363	0.345102	120	300493
H7_SEVVISIMPMONOC	Severe visual impairment, monocular	VII Diseases of the eye and adnexa (H7_)	0.451851	-0.0985494	0.34514	0.32283	0.34515	129	296679
N14_CYSTKID	Cyst of kidney	XIV Diseases of the genitourinary system (N14_)	0.452343	0.0327824	0.344962	0.353373	0.344929	1177	306595
CD2_BENIGN_MELANOCYTIC_TRUNK	Melanocytic naevi of trunk	II Neoplasms from hospital discharges (CD2_)	0.452753	-0.0235846	0.344985	0.338364	0.345034	2281	306873
ST19_OTHER_UNSPE_INJURI_ANKLE_FOOT	Other and unspecified injuries of ankle and foot	XIX Injury, poisoning and certain other consequences of external causes (ST19_)	0.452768	-0.0396987	0.345327	0.336365	0.345351	798	290508
M13_OSTEONECROSIS	Osteonecrosis	XIII Diseases of the musculoskeletal system and connective tissue (M13_)	0.452858	0.0360546	0.344811	0.351532	0.344789	970	294793
OTHER_DRUGADVERS_SECONDA_PARKINSONI	Other drug-induced secondary parkinsonism	VI Diseases of the nervous system (G6_)	0.453995	0.0815187	0.344985	0.357118	0.344977	192	308962
CD2_BENIGN_LYMPHANGIOMA_EXALLC	Lymphangioma, anys site (controls excluding all cancers)	II Neoplasms from hospital discharges (CD2_)	0.454303	-0.0881655	0.344641	0.325551	0.344653	161	248573
AB1_HEPATITIS_A	Acute hepatitis A	I Certain infectious and parasitic diseases (AB1_)	0.454475	-0.108643	0.344961	0.319141	0.34497	105	307382
G6_MIGRAINE_NO_AURA_ADVERSE	Migraine without aura, drug-induced	VI Diseases of the nervous system (G6_)	0.454675	-0.0701376	0.344985	0.320473	0.345005	256	308898
DM_NEOVASCULAR_GLAUCOMA	Neovascular glaucoma	Diabetes endpoints	0.454956	-0.0385285	0.344933	0.33625	0.344958	841	296912
R18_ANOREXIA	Anorexia	XVIII Symptoms, signs and abnormal clinical and laboratory findings, not elsewhere classified (R18_)	0.455013	0.0619892	0.344985	0.354908	0.344974	325	308829
E4_LOCALADIP	Localized adiposity	IV Endocrine, nutritional and metabolic diseases (E4_)	0.455392	-0.116552	0.345503	0.319063	0.345511	90	293547
H8_HL_CON_NAS	Conductive hearing loss, unspecified	VIII Diseases of the ear and mastoid process (H8_)	0.455415	-0.0257804	0.344706	0.340323	0.344736	1878	274935
M13_DORSOPATHY	Dorsopathies	XIII Diseases of the musculoskeletal system and connective tissue (M13_)	0.455493	-0.00462883	0.344985	0.342634	0.34583	81766	227388
H7_NYSTAGMUS	Nystagmus and other irregular eye movements	VII Diseases of the eye and adnexa (H7_)	0.455743	-0.0704957	0.345	0.329672	0.345013	249	306237
N14_UROLITHIASIS	Urolithiasis	XIV Diseases of the genitourinary system (N14_)	0.455779	-0.0126553	0.344985	0.342644	0.345047	8060	301094
ST19_CRUSHI_INJURY_WRIST_HAND	Crushing injury of wrist and hand	XIX Injury, poisoning and certain other consequences of external causes (ST19_)	0.456736	-0.0675496	0.345226	0.331826	0.345239	268	279063
J10_ASBESTPNEUMOC	Pneumoconiosis due to asbestos and other mineral fibres	X Diseases of the respiratory system (J10_)	0.45683	-0.0530967	0.344996	0.329783	0.345018	444	305939
E4_HYTHYSUBS	Hypothyroidism due to medicaments and other exogenous substances	IV Endocrine, nutritional and metabolic diseases (E4_)	0.45685	-0.082115	0.345147	0.32674	0.34516	182	263704
G6_ALZHEIMER_INCLAVO	Alzheimer disease, including avohilmo	VI Diseases of the nervous system (G6_)	0.457168	0.0137074	0.344985	0.345624	0.344968	7803	301351
CD2_BENIGN_BRAIN_NOS_EXALLC	Benign neoplasm: Brain, unspecified (controls excluding all cancers)	II Neoplasms from hospital discharges (CD2_)	0.457966	-0.101765	0.344639	0.323908	0.344649	119	248645
F5_DEPPER	Dependent personality disorder	V Mental and behavioural disorders (F5_)	0.458157	0.0492725	0.345115	0.352652	0.345102	516	300493
Z21_OTHER_PROBL_RELATED_UPBRI	Other problems related to upbringing	XXI Factors influencing health status and contact with health services (Z21_)	0.459202	-0.111883	0.345205	0.317204	0.345214	93	301545
FELTY	Felty syndrome	Rheuma endpoints	0.459411	-0.0991274	0.345084	0.326016	0.345092	123	301860
I9_PERICARD	Pericarditis	IX Diseases of the circulatory system (I9_)	0.460892	-0.0406821	0.345769	0.33747	0.345797	737	218984
N14_POSTMENATRVAG	Postmenopausal atrophic vaginitsi	XIV Diseases of the genitourinary system (N14_)	0.46109	0.0366482	0.345365	0.359403	0.34523	914	94394
N14_OTHETNASKIDUR	Other specified disorders of kidney and ureter	XIV Diseases of the genitourinary system (N14_)	0.461305	0.0425659	0.344949	0.354108	0.344929	669	306595
L12_GRANUANNU	Granuloma annulare	XII Diseases of the skin and subcutaneous tissue (L12_)	0.4624	-0.06602	0.345099	0.328126	0.345115	276	291889
CD2_IMMUNOPROLIFERATIVE	Malignant immunoproliferative diseases	II Neoplasms from hospital discharges (CD2_)	0.462555	0.0861143	0.344985	0.366945	0.344973	162	308992
CD2_IMMUNOPROLIFERATIVE_EXALLC	Malignant immunoproliferative diseases (controls excluding all cancers)	II Neoplasms from hospital discharges (CD2_)	0.464872	0.0859665	0.344661	0.366945	0.344646	162	248695
N14_ENDOMETRIOSIS_FALLOPIAN_TUBE	Endometriosis of fallopian tube	XIV Diseases of the genitourinary system (N14_)	0.464928	-0.083937	0.345191	0.323702	0.34523	170	94394
ST19_OPEN_WOUND_SHOUL_UPPER_ARM	Open wound of shoulder and upper arm	XIX Injury, poisoning and certain other consequences of external causes (ST19_)	0.464941	-0.056069	0.345071	0.330167	0.345091	379	285233
N14_VAGINITIS	Vaginitis/vulvovaginitis/vulvitis/abscess of vulva	XIV Diseases of the genitourinary system (N14_)	0.465244	-0.0202539	0.344565	0.339271	0.344665	2965	156724
O15_PREG_HYDAT	Hydatidiform mole	XV Pregnancy, childbirth and the puerperium (O15_)	0.4654	0.0622368	0.34587	0.360477	0.345834	306	124547
CD2_BENIGN_SMALL_INTESTINE_EXALLC	Benign neoplasm: Small intestine (controls excluding all cancers)	II Neoplasms from hospital discharges (CD2_)	0.465818	0.0386126	0.344712	0.35663	0.344673	802	248208
CD2_INSITU_SKIN_TRUNK	Carcinoma in situ of skin of trunk	II Neoplasms from hospital discharges (CD2_)	0.466248	0.0553191	0.344985	0.353671	0.344974	392	308762
P16_TRANSITO_ENDOCR_METABOLIC_DISORD_SPECIFIC_FETUS_NEWBO	Transitory endocrine and metabolic disorders specific to fetus and newborn	XVI Certain conditions originating in the perinatal period (P16_)	0.466408	-0.0714353	0.344985	0.341635	0.344987	248	308906
M13_DISCITIS	Discitis, unspecified	XIII Diseases of the musculoskeletal system and connective tissue (M13_)	0.466436	-0.0625527	0.345807	0.328215	0.34583	303	227388
ST19_FOREI_BODY_RESPI_TRACT	Foreign body in respiratory tract	XIX Injury, poisoning and certain other consequences of external causes (ST19_)	0.467242	-0.0330499	0.345015	0.337783	0.345041	1084	303144
CD2_BENIGN_BRAIN_NOS	Benign neoplasm: Brain, unspecified	II Neoplasms from hospital discharges (CD2_)	0.467532	-0.0994759	0.344985	0.323908	0.344993	119	309035
G6_MIGRAINE_NO_AURA_TRIPTAN	Migraine without aura and triptan purchases	VI Diseases of the nervous system (G6_)	0.467541	-0.0185306	0.345386	0.33739	0.34549	3608	278487
L12_NONIONRADISKINNAS	Other and unspecified skin changes due to chronic exposure to nonionizing radiation	XII Diseases of the skin and subcutaneous tissue (L12_)	0.467723	0.0661572	0.344888	0.361614	0.344874	267	300405
OSTEOPOROSIS_FRACTURE_FG	Osteoporosis with pathological fracture (FG)	Rheuma endpoints	0.467834	0.0313382	0.345606	0.352791	0.345569	1218	238484
AB1_VIRAL_HEPATITIS	Viral hepatitis	I Certain infectious and parasitic diseases (AB1_)	0.467959	0.0260185	0.344985	0.347497	0.34497	1772	307382
M13_ARTHROSIS_POLY	Polyarhtrosis	XIII Diseases of the musculoskeletal system and connective tissue (M13_)	0.468149	0.0166177	0.346117	0.347	0.346098	4524	202617
CHOLELITH_BROAD	Cholelithiasis, broad definition with cholecystitis	XI Diseases of the digestive system (K11_)	0.468445	-0.00675932	0.345058	0.345498	0.34501	30015	273442
H7_GLAUCOMAMEDICATION	Use of antiglaucoma preparations and miotics	VII Diseases of the eye and adnexa (H7_)	0.46863	0.0254051	0.344868	0.351915	0.344824	1842	295540
N14_CERVICAL_DYSPLASIA_NOS	Dysplastic lesion of unknown severity of the cervix uteri	XIV Diseases of the genitourinary system (N14_)	0.468834	0.081777	0.344118	0.361227	0.3441	177	173569
O15_COMPLIC_LAB_DELIV	Complications of labour and delivery	XV Pregnancy, childbirth and the puerperium (O15_)	0.469134	0.00636498	0.344118	0.344787	0.343931	37940	135806
L12_DERM_NAS	Other and unspecified dermatitis	XII Diseases of the skin and subcutaneous tissue (L12_)	0.469221	-0.0097026	0.345217	0.34073	0.345428	13069	278795
J10_SINUSITIS	Acute sinusitis	X Diseases of the respiratory system (J10_)	0.469265	-0.00878284	0.344928	0.34221	0.3451	16240	255610
E4_DM2COMA	Type 2 diabetes with coma	IV Endocrine, nutritional and metabolic diseases (E4_)	0.469396	0.0180273	0.344598	0.349776	0.344521	3784	255466
I9_VEINSOTH	Other disorders of veins	IX Diseases of the circulatory system (I9_)	0.469793	0.0115096	0.344987	0.3456	0.344966	9288	267090
CD2_BENIGN_LIPO_NOS	Benign lipomatous neoplasm of other sites/unspecified	II Neoplasms from hospital discharges (CD2_)	0.470193	-0.0238118	0.344985	0.339568	0.345021	2072	307082
CD2_BENIGN_BONE_SCAPULA_LONG_UPPER_EXALLC	Benign neoplasm: Scapula and long bones of upper limb (controls excluding all cancers)	II Neoplasms from hospital discharges (CD2_)	0.470426	0.0781635	0.344656	0.359337	0.344645	191	248549
K11_DENTAL_OPER_ONLYAVO	Dental operations, only avohilmo	XI Diseases of the digestive system (K11_)	0.470601	-0.00402679	0.344985	0.344043	0.345798	143309	165845
H7_GLAUCSECDISEASE	Glaucoma secondary to other eye disorders	VII Diseases of the eye and adnexa (H7_)	0.470895	-0.0370965	0.3448	0.336433	0.344824	845	295540
CD2_BENIGN_OESOPHAGUS	Benign neoplasm: Oesophagus	II Neoplasms from hospital discharges (CD2_)	0.470972	-0.0730668	0.344985	0.326623	0.344998	218	308936
K11_ABRASION	Abrasion of teeth	XI Diseases of the digestive system (K11_)	0.471158	-0.100234	0.346311	0.321777	0.346323	113	220537
M13_DEFORMACQ	Other acquired deformities of musculoskeletal system and connective tissue	XIII Diseases of the musculoskeletal system and connective tissue (M13_)	0.471357	-0.0342151	0.345065	0.336418	0.345093	993	306147
Z21_ATTN_ARTIF_OPENI	Attention to artificial openings	XXI Factors influencing health status and contact with health services (Z21_)	0.471795	-0.0414727	0.344793	0.33375	0.344821	677	268560
CD2_BENIGN_CONNSOFT_THX_EXALLC	Benign neoplasm: Connective and other soft tissue of thorax (controls excluding all cancers)	II Neoplasms from hospital discharges (CD2_)	0.473925	-0.114117	0.344646	0.323552	0.344653	87	248637
O15_EXCESS_VOMIT_PREG	Excessive vomiting in pregnancy	XV Pregnancy, childbirth and the puerperium (O15_)	0.474007	0.0254138	0.344301	0.349876	0.344236	1795	152785
L12_EPIDERMTHICKNAS	Other and unspecified epidermal thickening	XII Diseases of the skin and subcutaneous tissue (L12_)	0.474008	-0.0471508	0.345093	0.332698	0.345115	515	291889
O15_LABOUR_OTHER	Other complications of labour and delivery, not elsewhere classified	XV Pregnancy, childbirth and the puerperium (O15_)	0.474582	0.0235149	0.343978	0.346957	0.343931	2139	135806
E4_DM1COMA	Type 1 diabetes with coma	IV Endocrine, nutritional and metabolic diseases (E4_)	0.475507	0.0258426	0.344568	0.351477	0.344521	1732	255466
G6_HCOBSTR	Obstructive hydrocephalus	VI Diseases of the nervous system (G6_)	0.475509	-0.0643247	0.344983	0.329326	0.344997	275	307996
F5_EMOCHILD	Emotional disorders and disorders of social functioning with onset specific to childhood	V Mental and behavioural disorders (F5_)	0.475747	-0.0310596	0.344997	0.338006	0.345025	1242	304758
RX_CROHN_2NDLINE	Second line medication for Crohns disease	Drug purchase endpoints	0.475752	-0.00873695	0.344985	0.341458	0.345175	15801	293353
CD2_BENIGN_CONNSOFT_THX	Benign neoplasm: Connective and other soft tissue of thorax	II Neoplasms from hospital discharges (CD2_)	0.475882	-0.11372	0.344985	0.323552	0.344991	87	309067
M13_DISCINFECTION	Infection of intervertebral disc (pyogenic)	XIII Diseases of the musculoskeletal system and connective tissue (M13_)	0.476673	-0.0736502	0.345814	0.32855	0.34583	207	227388
M13_PYOGARTH	Pyogenic arthritis	XIII Diseases of the musculoskeletal system and connective tissue (M13_)	0.477252	-0.0269489	0.34605	0.33989	0.346098	1568	202617
CD2_BENIGN_MELANOCYTIC_UPPERLIMB_EXALLC	Melanocytic naevi of upper limb, including shoulder (controls excluding all cancers)	II Neoplasms from hospital discharges (CD2_)	0.477376	-0.0520245	0.344635	0.33125	0.344657	417	248450
C3_MELANOMA_SKIN_EXALLC	Malignant melanoma of skin (controls excluding all cancers)	II Neoplasms, from cancer register (ICD-O-3)	0.477448	0.021613	0.345066	0.349521	0.34502	2466	238678
AB1_EARLY_SYPHILIS	Early syphilis	I Certain infectious and parasitic diseases (AB1_)	0.477645	-0.0710257	0.344994	0.327354	0.345007	223	300705
E4_DM2OPTH	Type 2 diabetes with ophthalmic complications	IV Endocrine, nutritional and metabolic diseases (E4_)	0.477712	0.019006	0.344591	0.350076	0.344521	3274	255466
CML	Chronic myeloid leukaemia [CML], BCR/ABL-positive	Other, not yet classified endpoints (same as #MISC)	0.478191	-0.0802988	0.344983	0.329196	0.344992	173	307660
ACUTE_DRUGADVERS_INTERSTITIAL_LUNG_DISORD	Acute drug-induced interstitial lung disorder	X Diseases of the respiratory system (J10_)	0.47822	-0.0867609	0.344985	0.328445	0.344993	148	309006
K11_TOOTH_DEV	Disorders of tooth development and eruption	XI Diseases of the digestive system (K11_)	0.478243	-0.0305706	0.346291	0.340411	0.346323	1209	220537
AD_EO_EXMORE	Alzheimer‚Äôs disease (Early onset) (more control exclusions)	Neurological endpoints	0.478533	0.036132	0.347449	0.355192	0.347403	898	150169
Z21_FAMILY_HISTORY_CERTA_DISABILITI_CHRONIC_DISEA_LEADI_DISABL	Family history of certain disabilities and chronic diseases leading to disablement	XXI Factors influencing health status and contact with health services (Z21_)	0.47945	-0.0359003	0.345227	0.341689	0.345238	861	270158
J10_CHRONSINUSITIS	Chronic sinusitis	X Diseases of the respiratory system (J10_)	0.479664	-0.00956849	0.344937	0.34175	0.345112	12917	234924
L12_NAILDIS	Nail disorders	XII Diseases of the skin and subcutaneous tissue (L12_)	0.480176	-0.025817	0.345067	0.339544	0.345098	1677	297544
M13_FATPADHYPERTROPHY	Hypertrophy of (infrapatellar) fat pad	XIII Diseases of the musculoskeletal system and connective tissue (M13_)	0.480511	0.0689991	0.345691	0.366202	0.345671	232	231460
CD2_BENIGN_MELANOCYTIC_TRUNK_EXALLC	Melanocytic naevi of trunk (controls excluding all cancers)	II Neoplasms from hospital discharges (CD2_)	0.480533	-0.0222068	0.344638	0.338364	0.344696	2281	247371
R18_OTHER_SYMPTOMS_SIGNS_INVOLVI_CIRCULATO_RESPI_SYSTEMS	Other symptoms and signs involving the circulatory and respiratory systems	XVIII Symptoms, signs and abnormal clinical and laboratory findings, not elsewhere classified (R18_)	0.481309	-0.0306834	0.345901	0.337881	0.345943	1187	223726
CD2_BENIGN_PAROTID	Benign neoplasm: Parotid gland	II Neoplasms from hospital discharges (CD2_)	0.481331	-0.0267	0.344985	0.338049	0.34502	1563	307591
Z21_PERSONS_ENCOUNTERI_HEALTH_SERVI_SPECIFIC_PROCED_NOT_CARRIED	Persons encountering health services for specific procedures, not carried out	XXI Factors influencing health status and contact with health services (Z21_)	0.481519	-0.0310204	0.344768	0.332508	0.344821	1160	268560
R18_GENERAL_SYMPTOMS_SIGNS	General symptoms and signs	XVIII Symptoms, signs and abnormal clinical and laboratory findings, not elsewhere classified (R18_)	0.481906	-0.00450107	0.344985	0.343535	0.345423	71718	237436
ST19_INJURY_NERVES_SHOUL_UPPER_ARM_LEVEL	Injury of nerves at shoulder and upper arm level	XIX Injury, poisoning and certain other consequences of external causes (ST19_)	0.483186	-0.0746793	0.345079	0.327451	0.345091	196	285233
CD2_BENIGN_OESOPHAGUS_EXALLC	Benign neoplasm: Oesophagus (controls excluding all cancers)	II Neoplasms from hospital discharges (CD2_)	0.483446	-0.0711942	0.344643	0.326623	0.344659	218	248553
PDSTRICT_EXMORE	Parkinson's disease, strict definition (more control exclusions)	Neurological endpoints	0.483894	-0.020425	0.347294	0.341307	0.347407	2844	150373
J10_INTERSTITIUM	Other respiratory diseases principally affecting the interstitium	X Diseases of the respiratory system (J10_)	0.484054	-0.0170251	0.344985	0.339902	0.345049	3862	305292
DRUGADVERS_GOUT	Drug-induced gout	XIII Diseases of the musculoskeletal system and connective tissue (M13_)	0.484317	0.104766	0.344985	0.368	0.344977	100	309054
ST19_OTHER_UNSPE_INJURI_SHOUL_UPPER_ARM	Other and unspecified injuries of shoulder and upper arm	XIX Injury, poisoning and certain other consequences of external causes (ST19_)	0.484563	0.0464994	0.345111	0.356467	0.345091	505	285233
M13_ENTESOPATHYNAS	Other/unspecified enthesopathies, not elsewhere classified	XIII Diseases of the musculoskeletal system and connective tissue (M13_)	0.485081	-0.022541	0.345609	0.339068	0.345671	2174	231460
F5_MENTPUER	Mental and behauvioural disorders associated with the puerperium	V Mental and behavioural disorders (F5_)	0.485301	-0.0661299	0.344209	0.325882	0.344236	250	168780
H7_VITRCRYSTAL	Crystalline deposits in vitreous body	VII Diseases of the eye and adnexa (H7_)	0.485912	-0.0875778	0.344993	0.32054	0.345005	141	297889
J10_TONSILLECTOMY	Tonsillectomy	X Diseases of the respiratory system (J10_)	0.485931	0.00771624	0.344985	0.347043	0.34483	21577	287577
ESOSINOPHIL_DISEASE	Eosinophilic disease (BM)	III Diseases of the blood and blood-forming organs and certain disorders involving the immune mechanism (D3_)	0.485997	-0.0595684	0.346184	0.334129	0.346204	303	182685
CD2_BENIGN_MELANOCYTIC_UPPERLIMB	Melanocytic naevi of upper limb, including shoulder	II Neoplasms from hospital discharges (CD2_)	0.486097	-0.0509669	0.344985	0.33125	0.345003	417	308737
CD2_BENIGN_EAR_RESP	Benign neoplasm of middle ear and respiratory system	II Neoplasms from hospital discharges (CD2_)	0.486396	-0.0253624	0.344985	0.338386	0.345021	1696	307458
ST19_FRACT_NECK	Fracture of neck	XIX Injury, poisoning and certain other consequences of external causes (ST19_)	0.486611	0.0320133	0.345047	0.353451	0.345018	1057	303938
N14_RECURANDPERHEAMATUR	Recurrent and persistent haematuria	XIV Diseases of the genitourinary system (N14_)	0.486734	0.0764166	0.344977	0.366336	0.344964	184	304720
H7_BLINDMONOCULAR	Blindness, monocular	VII Diseases of the eye and adnexa (H7_)	0.486902	0.0809942	0.345159	0.361362	0.34515	163	296679
CD2_BENIGN_ASCENDING_COLON	Benign neoplasm: Ascending colon	II Neoplasms from hospital discharges (CD2_)	0.48794	-0.0223848	0.344985	0.337657	0.345036	2172	306982
H7_CORNEALNAS	Other and unspecified corneal deformities and disorders	VII Diseases of the eye and adnexa (H7_)	0.48827	0.041264	0.345026	0.354073	0.345006	629	294514
M13_GIANTCELL	Giant cell arteritis	XIII Diseases of the musculoskeletal system and connective tissue (M13_)	0.488915	0.0376396	0.345151	0.349611	0.34514	759	300162
Q17_CONGEN_MALFO_RESPI_SYSTEM	Congenital malformations of the respiratory system	XVII Congenital malformations, deformations and chromosomal abnormalities (Q17)	0.489161	0.0563856	0.344985	0.361328	0.344967	332	308822
CD2_BENIGN_COLON_NOS_EXALLC	Benign neoplasm: Colon, unspecified (controls excluding all cancers)	II Neoplasms from hospital discharges (CD2_)	0.489251	-0.0146189	0.344591	0.342115	0.344644	5224	245353
K11_REFLUX	Gastro-oesophageal reflux disease	Interstitial lung disease endpoints	0.489668	-0.00762908	0.345071	0.34446	0.345117	19912	265354
Q17_OTHER_CONGEN_MALFO_PERIP_VASCULAR_SYSTEM	Other congenital malformations of peripheral vascular system	XVII Congenital malformations, deformations and chromosomal abnormalities (Q17)	0.489975	-0.0680795	0.345011	0.329806	0.345022	229	305910
H7_HEREDRETINADYST	Hereditary retinal dystrophy	VII Diseases of the eye and adnexa (H7_)	0.490434	-0.0597162	0.345031	0.330823	0.345046	296	284826
KRA_PSY_BEHAV_EXMORE	Behavioural disorders (more control exclusions)	Psychiatric endpoints from Katri R√§ikk√∂nen	0.490499	-0.0503352	0.345966	0.338198	0.345983	505	233081
I9_OTHARR	Other arrhytmias	IX Diseases of the circulatory system (I9_)	0.490674	-0.00767568	0.345594	0.343467	0.345797	20851	218984
F5_DEPRESSIO	Depression	V Mental and behavioural disorders (F5_)	0.491081	0.00615734	0.345106	0.343891	0.345258	33812	271380
O15_EXIST_HYPERT_COMPLIC	Pre-existing hypertension complicating pregnancy, childbirth and the puerperium	XV Pregnancy, childbirth and the puerperium (O15_)	0.492084	-0.0254194	0.343956	0.333768	0.344062	1661	160670
CD2_BENIGN_SPINAL_CORD_EXALLC	Benign neoplasm: Spinal cord (controls excluding all cancers)	II Neoplasms from hospital discharges (CD2_)	0.492601	0.0614605	0.344663	0.358027	0.344648	278	248572
I9_CHD	Major coronary heart disease event	IX Diseases of the circulatory system (I9_)	0.492712	-0.00665876	0.344985	0.341239	0.345442	33628	275526
CD2_BENIGN_BONE_SCAPULA_LONG_UPPER	Benign neoplasm: Scapula and long bones of upper limb	II Neoplasms from hospital discharges (CD2_)	0.492742	0.0742711	0.344985	0.359337	0.344976	191	308963
CHONDRO_OTH	Other chondrocalcinosis	Rheuma endpoints	0.492774	0.0740081	0.344988	0.365938	0.344975	191	308848
VWXY20_COMPLICATIO_MEDICAL_SURGI_CARE	Complications of medical and surgical care	XX External causes of morbidity and mortality (VWXY20_)	0.492985	0.0748476	0.344985	0.3556	0.344978	191	308963
N14_GENITOUROTH	Other disorders of the genitourinary system	XIV Diseases of the genitourinary system (N14_)	0.494127	-0.0196645	0.344985	0.339168	0.345037	2748	306406
AB1_INTESTINAL_INFECTIONS	Intestinal infectious diseases	I Certain infectious and parasitic diseases (AB1_)	0.494362	-0.00603733	0.344985	0.343133	0.345199	32026	277128
GAST_OPER	Any gastric operation	XI Diseases of the digestive system (K11_)	0.494962	-0.00386184	0.344985	0.344128	0.345518	118575	190579
RHEUMA_ARHTROPAT_REACTIVE	Reactive arthropathies, FINNGEN	Rheuma endpoints	0.494964	-0.0247614	0.345527	0.339623	0.345569	1706	238484
K11_VASCINT	Vascular disorders of the intestines	XI Diseases of the digestive system (K11_)	0.495363	-0.02929	0.34516	0.336508	0.345202	1223	253186
R18_OTHER_SYMPTOMS_SIGNS_INVOLVI_DIGES_SYSTEM_ABDOMEN	Other symptoms and signs involving the digestive system and abdomen	XVIII Symptoms, signs and abnormal clinical and laboratory findings, not elsewhere classified (R18_)	0.4959	-0.0164338	0.345778	0.342658	0.345833	3946	222728
CD2_BENIGN_SKIN_EXALLC	Other benign neoplasms of skin (controls excluding all cancers)	II Neoplasms from hospital discharges (CD2_)	0.49676	0.0107646	0.344706	0.346742	0.344628	9395	242784
CD2_INSITU_MELANOMA_LOWERLIMB	Melanoma in situ of lower limb, including hip	II Neoplasms from hospital discharges (CD2_)	0.496843	-0.101971	0.344985	0.323391	0.344992	99	309055
ASTHMA_OBESITY	Obesity related asthma	Comorbidities of Asthma	0.497248	-0.0121699	0.345179	0.340431	0.345302	7164	276803
ST19_COMPLICATIO_PROCED_NOT_ELSEW_CLASSIFIED	Complications of procedures, not elsewhere classified	XIX Injury, poisoning and certain other consequences of external causes (ST19_)	0.497532	-0.00683297	0.345095	0.342659	0.345306	24078	278724
CD2_NONHODGKIN_NAS_EXALLC	Other and unspecified types of non-Hodgkin lymphoma (controls excluding all cancers)	II Neoplasms from hospital discharges (CD2_)	0.498009	0.0349481	0.344671	0.352124	0.344646	847	248695
M13_MONOARTHRITIS	Monoarthritis, not elsewhere classified	XIII Diseases of the musculoskeletal system and connective tissue (M13_)	0.498232	0.0321844	0.346118	0.350285	0.346098	995	202617
O15_LABOUR_OBSTR_OTHER	Other obstructed labour	XV Pregnancy, childbirth and the puerperium (O15_)	0.499177	-0.0240394	0.343854	0.338046	0.343931	1784	135806
CD2_BENIGN_SPINAL_CORD	Benign neoplasm: Spinal cord	II Neoplasms from hospital discharges (CD2_)	0.499296	0.0604871	0.344985	0.358027	0.344973	278	308876
R18_DYSPNOEA	Dyspnoea	XVIII Symptoms, signs and abnormal clinical and laboratory findings, not elsewhere classified (R18_)	0.499858	-0.00656095	0.34496	0.342294	0.34521	26407	281942
ST19_DISLO_SPRAIN_STRAIN_JOINTS_LIGAM_LUMBAR_SPINE_PELVIS	Dislocation, sprain and strain of joints and ligaments of lumbar spine and pelvis	XIX Injury, poisoning and certain other consequences of external causes (ST19_)	0.500162	-0.0477603	0.345035	0.334482	0.34505	444	299957
N14_SALPHOOPH	Salphingitis and oophoritis	XIV Diseases of the genitourinary system (N14_)	0.500679	-0.0149934	0.344516	0.3395	0.344665	4663	156724
K11_OTHDIG	Other diseases of the digestive system	XI Diseases of the digestive system (K11_)	0.500967	0.00931411	0.344985	0.347261	0.344891	12237	296917
N14_TORSIOTEST	Torsion of testis	XIV Diseases of the genitourinary system (N14_)	0.50182	-0.0489566	0.346092	0.33318	0.346146	422	100050
DRUGADVERS_OSTEOPO	Drug-induced osteoporosis	XIII Diseases of the musculoskeletal system and connective tissue (M13_)	0.502251	0.070848	0.344985	0.359194	0.344975	201	308953
CD2_BENIGN_HEMANGIOMA_EXALLC	Haemangioma, any site (controls excluding all cancers)	II Neoplasms from hospital discharges (CD2_)	0.502498	0.0243991	0.344671	0.350519	0.344631	1700	247431
P16_INFECTIONS_SPECIFIC_PERINA_PERIOD	Infections specific to the perinatal period	XVI Certain conditions originating in the perinatal period (P16_)	0.503048	-0.0735556	0.344985	0.331474	0.344993	193	308961
I9_MYOCARD	Myocarditis	IX Diseases of the circulatory system (I9_)	0.503335	-0.02926	0.346062	0.34175	0.346095	1190	156457
CD2_BENIGN_HEMANGIOMA	Haemangioma, any site	II Neoplasms from hospital discharges (CD2_)	0.503873	0.0242622	0.344985	0.350519	0.344954	1700	307454
ST19_TOXIC_EFFECT_OTHER_GASES_FUMES_VAPOU	Toxic effect of other gases, fumes and vapours	XIX Injury, poisoning and certain other consequences of external causes (ST19_)	0.504136	-0.089947	0.345152	0.324231	0.34516	123	306447
H7_BLEPHAROCHALASIS	Blepharochalasis	VII Diseases of the eye and adnexa (H7_)	0.504207	-0.0127242	0.345153	0.340701	0.345253	6434	285029
L12_OTHACUSKINSUNNAS	Other and unspecified acute skin changes due to ultraviolet radiation	XII Diseases of the skin and subcutaneous tissue (L12_)	0.504511	0.0415648	0.344885	0.350778	0.344874	580	300405
BLEEDING	Bleeding	Miscellaneous, not yet classified endpoints	0.504769	-0.00657346	0.344985	0.343301	0.34514	26094	283060
I9_CARDMYOOTH	Cardiomyopathy, other and unspecified	IX Diseases of the circulatory system (I9_)	0.505182	0.0230908	0.34582	0.348562	0.345797	1901	218984
VD_MI	Vascular dementia (multiple infarctations)	Neurological endpoints	0.505578	-0.0527873	0.345072	0.337525	0.345081	356	297183
CD2_BENIGN_ASCENDING_COLON_EXALLC	Benign neoplasm: Ascending colon (controls excluding all cancers)	II Neoplasms from hospital discharges (CD2_)	0.50584	-0.0215742	0.344622	0.337657	0.344683	2172	247370
J10_PNEUMONISOLLIQ	Pneumonitis due to solids and liquids	X Diseases of the respiratory system (J10_)	0.506076	0.0243276	0.34505	0.350885	0.345018	1686	305939
C3_LIP	Malignant neoplasm of lip	II Neoplasms, from cancer register (ICD-O-3)	0.506153	-0.0761607	0.344985	0.327692	0.344994	171	308983
R18_OTHER_ABNORMAL_IMMUNOL_FINDI_SERUM	Other abnormal immunological findings in serum	XVIII Symptoms, signs and abnormal clinical and laboratory findings, not elsewhere classified (R18_)	0.50632	0.0508366	0.345007	0.358927	0.344989	378	297969
H7_ASTIGMATISM	Astigmatism	VII Diseases of the eye and adnexa (H7_)	0.506903	-0.0303033	0.344981	0.338181	0.345006	1069	297342
E4_DM2NASCOMP	Type 2 diabetes with other specified/multiple/unspecified complications	IV Endocrine, nutritional and metabolic diseases (E4_)	0.507936	0.00586817	0.344677	0.345788	0.344521	35857	255466
L12_PARAPSORI	Parapsoriasis	XII Diseases of the skin and subcutaneous tissue (L12_)	0.508069	0.0513188	0.345151	0.354512	0.345139	372	299128
INV_VENT	Invasive ventilation	Comorbidities of COPD	0.508111	0.0252248	0.344989	0.346535	0.344981	1564	305559
CD2_BENIGN_OTHERDIGESTIVE	Benign neoplasm of other and ill-defined parts of digestive system	II Neoplasms from hospital discharges (CD2_)	0.508969	0.0163782	0.344985	0.347904	0.344949	3689	305465
F5_ORGANIC	Organic, including symptomatic, mental disorders	V Mental and behavioural disorders (F5_)	0.509952	-0.0088989	0.344985	0.34253	0.345107	14654	294500
CD2_MYELOID_LEUKAEMIA	Myeloid leukaemia	II Neoplasms from hospital discharges (CD2_)	0.510331	-0.0454245	0.344985	0.335094	0.345	470	308684
G6_MYOPOTHUNS	Other and unspecified myopathies	VI Diseases of the nervous system (G6_)	0.511599	-0.0236079	0.344989	0.339028	0.345023	1743	306543
G6_ATYFAC	Atypical facial pain	VI Diseases of the nervous system (G6_)	0.511629	0.0301728	0.345428	0.351761	0.345403	1057	273097
DM_BCKGRND_RETINA_NONPROLIF	Severe non-proliferative background diabetic retinopathy	Diabetes endpoints	0.511696	0.0378603	0.344974	0.352352	0.344958	672	296912
F5_DEMENTIA_INCLAVO	Dementia, including avohilmo	V Mental and behavioural disorders (F5_)	0.511874	-0.00655814	0.344985	0.343296	0.345135	25248	283906
CD2_NONHODGKIN_NAS	Other and unspecified types of non-Hodgkin lymphoma	II Neoplasms from hospital discharges (CD2_)	0.512156	0.0337166	0.344985	0.352124	0.344965	847	308307
G6_PARKINSON_EXMORE	Parkinson's disease (more control exclusions)	VI Diseases of the nervous system (G6_)	0.512175	-0.0188474	0.347277	0.34075	0.347407	2989	150373
C3_LIP_EXALLC	Malignant neoplasm of lip (controls excluding all cancers)	II Neoplasms, from cancer register (ICD-O-3)	0.512598	-0.0750669	0.345007	0.327692	0.34502	171	238678
ST19_OPEN_WOUND_THORAX	Open wound of thorax	XIX Injury, poisoning and certain other consequences of external causes (ST19_)	0.513143	0.0546922	0.345125	0.355449	0.345114	319	298234
ST19_DISLO_SPRAIN_STRAIN_JOINTS_LIGAM_WRIST_HAND_LEVEL	Dislocation, sprain and strain of joints and ligaments at wrist and hand level	XIX Injury, poisoning and certain other consequences of external causes (ST19_)	0.513427	0.0120812	0.345274	0.346728	0.345239	6697	279063
D3_EOSINOPHILIA	Eosinophilia	III Diseases of the blood and blood-forming organs and certain disorders involving the immune mechanism (D3_)	0.513586	-0.0559484	0.345151	0.334129	0.345162	303	304076
H8_MED_SUPP	Suppurative and unspecified otitis media	VIII Diseases of the ear and mastoid process (H8_)	0.513855	-0.00951468	0.344903	0.344207	0.34493	11388	289751
R18_ABNORMALITI_HEART_BEAT	Abnormalities of heart beat	XVIII Symptoms, signs and abnormal clinical and laboratory findings, not elsewhere classified (R18_)	0.513962	-0.0104216	0.345848	0.343529	0.345943	9197	223726
CD2_INSITU_MELANOMA_LOWERLIMB_EXALLC	Melanoma in situ of lower limb, including hip (controls excluding all cancers)	II Neoplasms from hospital discharges (CD2_)	0.514284	-0.098194	0.34465	0.323391	0.344659	99	248664
K11_OESOBST	Oesophageal obstruction	XI Diseases of the digestive system (K11_)	0.514425	-0.0356233	0.345107	0.341499	0.345117	747	265354
R18_SPEECH_DISTU_NOT_ELSEW_CLASSIFIED	Speech disturbances, not elsewhere classified	XVIII Symptoms, signs and abnormal clinical and laboratory findings, not elsewhere classified (R18_)	0.514702	0.0234477	0.345032	0.353992	0.34498	1726	301262
H7_CONVERSTRAB	Convergent concomitant strabismus	VII Diseases of the eye and adnexa (H7_)	0.516201	-0.0262661	0.344978	0.338823	0.345006	1368	297342
L12_ACNE	Acne	XII Diseases of the skin and subcutaneous tissue (L12_)	0.516305	0.0223277	0.345118	0.348104	0.345098	1911	297544
H8_MENIERE	M√©ni√®re disease	VIII Diseases of the ear and mastoid process (H8_)	0.51754	-0.020662	0.345084	0.340321	0.345119	2211	295280
C3_MELANOMA_SKIN	Malignant melanoma of skin	II Neoplasms, from cancer register (ICD-O-3)	0.517689	0.0195734	0.344985	0.349521	0.344948	2466	306688
R18_CONVU_NOT_ELSEW_CLASSIFIED	Convulsions, not elsewhere classified	XVIII Symptoms, signs and abnormal clinical and laboratory findings, not elsewhere classified (R18_)	0.517724	-0.0119243	0.345328	0.342042	0.345423	6829	237436
H7_LAGOPHTALMOS	Lagophthalmos	VII Diseases of the eye and adnexa (H7_)	0.518285	0.0645612	0.345262	0.35618	0.345253	224	285029
D3_NONHEREDHYPOGAMMA	Nonhereditary hypogammaglobulinemia	III Diseases of the blood and blood-forming organs and certain disorders involving the immune mechanism (D3_)	0.518516	0.0656521	0.344838	0.356963	0.34483	216	304494
M13_POLYARTHRITIS	Polyarthritis, unspecified	XIII Diseases of the musculoskeletal system and connective tissue (M13_)	0.51862	-0.0343264	0.346059	0.336247	0.346098	792	202617
G6_SPINAMUSCOTH	Other and unspecified spinal muscular atrophies	VI Diseases of the nervous system (G6_)	0.519402	0.0749042	0.344947	0.360276	0.344938	166	308324
CD2_BENIGN	Benign neoplasms	II Neoplasms from hospital discharges (CD2_)	0.519603	-0.00419756	0.344985	0.343886	0.345351	77374	231780
INCREASEDMUSCLETONE	Increased muscle tone	Miscellaneous, not yet classified endpoints	0.519906	-0.0821806	0.344985	0.324703	0.344994	137	309017
CD2_BENIGN_CORPUS_UTERI	Other benign neoplasm of uterus: Corpus uteri	II Neoplasms from hospital discharges (CD2_)	0.52024	0.0822359	0.344118	0.369702	0.344098	135	173611
D3_ACUTEPOSTBLEEDANAEMIA	Acute posthaemorrhagic anaemia	III Diseases of the blood and blood-forming organs and certain disorders involving the immune mechanism (D3_)	0.52025	0.035659	0.344955	0.354716	0.344932	726	298372
M13_TOEDEFORMOTH	Other deformities of toe(s)	XIII Diseases of the musculoskeletal system and connective tissue (M13_)	0.520418	-0.0351024	0.346064	0.337078	0.346098	753	202617
H7_RETINOPATHYDIAB_BKG_SEVERE	Severe diabetic background retinopathy	VII Diseases of the eye and adnexa (H7_)	0.520433	0.0370687	0.345063	0.352352	0.345046	672	284826
DRUGADVERS_CATAR	Drug-induced cataract	VII Diseases of the eye and adnexa (H7_)	0.52071	0.0437836	0.344985	0.357338	0.344965	479	308675
M13_MENISCUSDERANGEMENTS	Meniscus derangement	XIII Diseases of the musculoskeletal system and connective tissue (M13_)	0.520902	0.00727425	0.346196	0.347209	0.346098	19622	202617
H7_GLAUCCLOSEPRIM	Primary angle-closure glaucoma	VII Diseases of the eye and adnexa (H7_)	0.52093	0.0319337	0.344842	0.35084	0.344824	905	295540
H7_LACRIMALSYSTEM	Disorders of lacrimal system	VII Diseases of the eye and adnexa (H7_)	0.521604	0.00994898	0.345286	0.346237	0.345253	9665	285029
G6_LSROOT	Lumbosacral root disorders, not elsewhere classified	VI Diseases of the nervous system (G6_)	0.521742	0.0546702	0.345412	0.353478	0.345403	307	273097
F5_ADHD	Disturbance of activity and attention	V Mental and behavioural disorders (F5_)	0.521822	-0.0262936	0.345008	0.341078	0.345025	1357	304758
ST19_DISLO_SPRAIN_STRAIN_JOINTS_LIGAM_NECK_LEVEL	Dislocation, sprain and strain of joints and ligaments at neck level	XIX Injury, poisoning and certain other consequences of external causes (ST19_)	0.522191	-0.0166897	0.344985	0.341952	0.345018	3313	303938
G6_PLANTAR	Lesion of plantar nerve	VI Diseases of the nervous system (G6_)	0.522987	-0.0247746	0.345373	0.339849	0.345403	1493	273097
CD2_BENIGN_CORPUS_UTERI_EXALLC	Other benign neoplasm of uterus: Corpus uteri (controls excluding all cancers)	II Neoplasms from hospital discharges (CD2_)	0.524365	0.0812257	0.344006	0.369702	0.343981	135	141411
L12_ALOPECAREATA	Alopecia areata	XII Diseases of the skin and subcutaneous tissue (L12_)	0.524391	0.0432046	0.345115	0.35515	0.345098	483	297544
KRA_PSY_PUERPER	Mental and behabioural disorders of puerperum, not classified elsewhere	Psychiatric endpoints from Katri R√§ikk√∂nen	0.524702	-0.060332	0.344118	0.325882	0.344144	250	173496
O15_ANTENAT_ABNORM	Abnormal findings on antenatal screening of mother	XV Pregnancy, childbirth and the puerperium (O15_)	0.524785	0.0252379	0.344319	0.353171	0.344236	1435	152785
E4_DMNASNOCOMP	Unspecified diabetes without complications	IV Endocrine, nutritional and metabolic diseases (E4_)	0.525378	-0.0208781	0.344507	0.342802	0.344521	2088	255466
CD2_MYELOID_LEUKAEMIA_EXALLC	Myeloid leukaemia (controls excluding all cancers)	II Neoplasms from hospital discharges (CD2_)	0.525469	-0.0438599	0.344628	0.335094	0.344646	470	248695
Q17_CYSTIC_KIDNEY_DISEA	Cystic kidney disease	XVII Congenital malformations, deformations and chromosomal abnormalities (Q17)	0.525759	-0.0361649	0.344968	0.333854	0.344993	693	307923
F5_OTHRET	Other and unspecified mental retardation	V Mental and behavioural disorders (F5_)	0.526052	0.0508396	0.34508	0.356273	0.345067	349	308146
Q17_OTHER_CONGEN_MALFO_SKIN	Other congenital malformations of skin	XVII Congenital malformations, deformations and chromosomal abnormalities (Q17)	0.526056	-0.0320603	0.344956	0.336334	0.34498	875	307206
FE_STRICT	Focal epilepsy, strict definition	VI Diseases of the nervous system (G6_)	0.526124	0.0322995	0.344964	0.351674	0.344945	862	300631
CD2_BENIGN_OTHERDIGESTIVE_EXALLC	Benign neoplasm of other and ill-defined parts of digestive system (controls excluding all cancers)	II Neoplasms from hospital discharges (CD2_)	0.526507	0.015779	0.344763	0.347904	0.344716	3689	246337
F5_PERSMOOD	Persistent mood disorders	V Mental and behavioural disorders (F5_)	0.526902	-0.0130979	0.345126	0.338563	0.345258	5463	271380
H7_CHOROIDRETINA	Disorders of choroid and retina	VII Diseases of the eye and adnexa (H7_)	0.527088	-0.00642711	0.344985	0.344271	0.345046	24328	284826
L12_FOODDERMAT	Dermatitis due to ingested food	XII Diseases of the skin and subcutaneous tissue (L12_)	0.527718	0.0351302	0.345451	0.354222	0.345428	730	278795
H7_COULOURVISDEF	Colour vision deficiencies	VII Diseases of the eye and adnexa (H7_)	0.528836	0.0933543	0.34516	0.377588	0.34515	93	296679
R18_COUGH	Cough	XVIII Symptoms, signs and abnormal clinical and laboratory findings, not elsewhere classified (R18_)	0.528886	-0.00893384	0.345762	0.342317	0.345943	11791	223726
ST19_INJURI_UNSPE_PART_TRUNK_LIMB_BODY_REGION	Injuries to unspecified part of trunk, limb or body region	XIX Injury, poisoning and certain other consequences of external causes (ST19_)	0.529008	-0.0232302	0.344985	0.341248	0.345005	1643	307511
H8_CERUMEN	Impacted cerumen	VIII Diseases of the ear and mastoid process (H8_)	0.529409	-0.0260614	0.34502	0.342412	0.345031	1300	301978
CD2_BENIGN_LIPO_NOS_EXALLC	Benign lipomatous neoplasm of other sites/unspecified (controls excluding all cancers)	II Neoplasms from hospital discharges (CD2_)	0.529574	-0.0208139	0.344648	0.339568	0.344691	2072	247236
G6_HCNP	Normal-pressure hydrocephalus	VI Diseases of the nervous system (G6_)	0.529635	0.0407679	0.345008	0.351278	0.344997	534	307996
CD2_BENIGN_EAR_RESP_EXALLC	Benign neoplasm of middle ear and respiratory system (controls excluding all cancers)	II Neoplasms from hospital discharges (CD2_)	0.529827	-0.0229567	0.344662	0.338386	0.344705	1696	247484
J10_OTHERINSTPULM	Other insterstitial pulmonary diseases	X Diseases of the respiratory system (J10_)	0.53018	-0.0170352	0.344997	0.339917	0.345049	3091	305292
C3_TONGUENAS_EXALLC	Malignant neoplasm of other and unspecified parts of tongue (controls excluding all cancers)	II Neoplasms, from cancer register (ICD-O-3)	0.53088	0.062024	0.345032	0.357154	0.34502	229	238678
O15_POLYHYDR	Polyhydramnios	XV Pregnancy, childbirth and the puerperium (O15_)	0.530921	-0.0311991	0.344458	0.341274	0.344478	903	142734
G6_ALZHEIMER	Alzheimer disease	VI Diseases of the nervous system (G6_)	0.530992	0.0127045	0.344985	0.346493	0.344953	6281	302873
K11_ORAL_LICHEN_PLANUS	Oral lichen ruber planus	XI Diseases of the digestive system (K11_)	0.531068	-0.0499559	0.344985	0.332152	0.344999	352	308802
H8_PERIPHVERTIGO	Other peripheral vertigo	VIII Diseases of the ear and mastoid process (H8_)	0.531366	-0.0211689	0.345091	0.340879	0.345119	1961	295280
H7_PARASTRA6	Sixth [abducent] nerve palsy	VII Diseases of the eye and adnexa (H7_)	0.531598	-0.038262	0.344988	0.336317	0.345006	596	297342
N14_INFLAMMBREAST	Inflammatory disorders of breast	XIV Diseases of the genitourinary system (N14_)	0.531744	-0.0271292	0.344283	0.338951	0.344323	1194	160810
CD2_BENIGN_BONE_LOWER_JAW	Benign neoplasm: Lower jaw bone	II Neoplasms from hospital discharges (CD2_)	0.531969	-0.10141	0.344985	0.319239	0.344992	85	309069
C3_NSCLC_SQUAM_EXALLC	Non-small cell lung cancer, squamous (controls excluding all cancers)	II Neoplasms, from cancer register (ICD-O-3)	0.532498	0.0304822	0.345036	0.349026	0.34502	965	238678
I9_REVASC	Coronary revascularization (ANGIO or CABG)	IX Diseases of the circulatory system (I9_)	0.532862	-0.00793088	0.345236	0.339086	0.345689	19151	260124
O15_RETAINED_PLAC_MEMB_NO_HEAMORRH	Retained placenta and membranes, without haemorrhage	XV Pregnancy, childbirth and the puerperium (O15_)	0.533089	0.0173064	0.344036	0.348885	0.343931	2949	135806
L12_PSORI_PUSTUPALM	Pustulosis palmaris et plantaris	XII Diseases of the skin and subcutaneous tissue (L12_)	0.534048	0.0321712	0.345156	0.351229	0.345139	835	299128
L12_ERYTHEMATOUSOTH	Other erythematous conditions	XII Diseases of the skin and subcutaneous tissue (L12_)	0.534129	-0.0369004	0.344982	0.335439	0.345003	635	299491
M13_VARUS	Varus deformity, not elsewhere classified	XIII Diseases of the musculoskeletal system and connective tissue (M13_)	0.534196	-0.0595165	0.346077	0.329234	0.346098	242	202617
ST19_BURN_CORROSION_BODY_REGION_UNSPE	Burn and corrosion, body region unspecified	XIX Injury, poisoning and certain other consequences of external causes (ST19_)	0.53442	-0.098591	0.34495	0.319255	0.344957	89	308139
O15_OEDEM_PROTUR_HYPERT	Oedema, proteinuria and hypertensive disorders in pregnancy, childbirth and the puerperium	XV Pregnancy, childbirth and the puerperium (O15_)	0.534823	0.00845926	0.344118	0.344805	0.344062	13076	160670
DM_BCKGRND_RETINA	Background diabetic retinopathy	Diabetes endpoints	0.534897	0.0167767	0.345027	0.351699	0.344958	3098	296912
J10_HYPERSPNEUMONI	Hypersensitivity pneumonitis due to organic dust	X Diseases of the respiratory system (J10_)	0.535154	-0.0490332	0.345003	0.332512	0.345018	358	305939
E4_AMINO	Other disorders of amino-acid metabolism	IV Endocrine, nutritional and metabolic diseases (E4_)	0.535386	-0.0899462	0.345546	0.325379	0.345554	106	269572
G6_DISSOTH	Other acute disseminated demyelination	VI Diseases of the nervous system (G6_)	0.535391	0.0629627	0.344974	0.363326	0.344961	216	307142
K11_COELIAC	Coeliac disease	XI Diseases of the digestive system (K11_)	0.536508	0.0171467	0.344949	0.350822	0.344891	2953	296917
HYPOTE_DRUGS	Hypotension due to drugs	IX Diseases of the circulatory system (I9_)	0.537247	0.0584253	0.344985	0.354024	0.344977	250	308904
N14_NEUROMUSCDYSBLADD	Neuromuscular dysfuntion of bladder	XIV Diseases of the genitourinary system (N14_)	0.537429	-0.0206686	0.345048	0.341183	0.345077	1997	272433
N14_ENDOMET_INFERT	Endometriosis diagnosis and infertility diagnosis occurring together	XIV Diseases of the genitourinary system (N14_)	0.537779	0.0188703	0.344262	0.34739	0.344216	2423	166260
R18_ABNORMAL_FINDI_EXAMI_OTHER_BODY_FLUIDS_SUBST_TISSU_WO_DIAGNOSIS	Abnormal findings on examination of other body fluids, substances and tissues, without diagnosis	XVIII Symptoms, signs and abnormal clinical and laboratory findings, not elsewhere classified (R18_)	0.537932	-0.00771933	0.344985	0.34246	0.345116	15276	293878
D3_HEREDOTHCLOFACTORS	Hereditary deficiency of other clotting factors	III Diseases of the blood and blood-forming organs and certain disorders involving the immune mechanism (D3_)	0.537949	0.0706087	0.344972	0.359354	0.344964	170	304806
ASTHMA_INFECTIONS	Asthma-related infections	Asthma and related endpoints	0.537971	-0.00740663	0.345082	0.341383	0.345302	16439	276803
Q17_CONGEN_MALFO_EAR_CAUSI_IMPAIRM_HEARING	Congenital malformations of ear causing impairment of hearing	XVII Congenital malformations, deformations and chromosomal abnormalities (Q17)	0.538219	-0.0997018	0.344986	0.321732	0.344992	84	307656
CD2_BENIGN_CONNSOFT_NOS	Benign neoplasm: Connective and other soft tissue, unspecified	II Neoplasms from hospital discharges (CD2_)	0.539256	-0.0612414	0.344985	0.328843	0.344996	224	308930
I9_LYMPHOTH	Other noninfective disordersof lymphatic vessels and lymph nodes	IX Diseases of the circulatory system (I9_)	0.539441	0.0358013	0.34498	0.350683	0.344966	660	267090
H7_GLOBEDEGENERATED	Degenerated conditions of globe	VII Diseases of the eye and adnexa (H7_)	0.539591	0.0853758	0.345011	0.362063	0.345005	115	297889
L12_DISORDSKINAPPENDIX	Disorders of skin appendages	XII Diseases of the skin and subcutaneous tissue (L12_)	0.540029	-0.00866463	0.344985	0.342067	0.345098	11610	297544
CD2_BENIGN_PAROTID_EXALLC	Benign neoplasm: Parotid gland (controls excluding all cancers)	II Neoplasms from hospital discharges (CD2_)	0.540607	-0.0232833	0.344627	0.338049	0.344669	1563	247630
R18_PAIN_NOT_ELSEW_CLASSIFIED	Pain, not elsewhere classified	XVIII Symptoms, signs and abnormal clinical and laboratory findings, not elsewhere classified (R18_)	0.540837	0.0114786	0.34545	0.346463	0.345423	6527	237436
K11_IBD	Inflammatory bowel disease	XI Diseases of the digestive system (K11_)	0.541096	-0.0099257	0.344985	0.342481	0.345057	8704	300450
Z21_ASYMP_HUMAN_IMMUNODEFICIENCY_VIRUS_HIV_INFECTION_STATUS	Asymptomatic human immunodeficiency virus [HIV] infection status	XXI Factors influencing health status and contact with health services (Z21_)	0.541221	-0.0779223	0.345048	0.326564	0.345057	137	306191
CD2_BENIGN_BONE_LOWER_JAW_EXALLC	Benign neoplasm: Lower jaw bone (controls excluding all cancers)	II Neoplasms from hospital discharges (CD2_)	0.541347	-0.0991571	0.344633	0.319239	0.344641	85	248630
D3_IMMUDEFANTIBODY	Immunodeficiency with predominantly antibody defects	III Diseases of the blood and blood-forming organs and certain disorders involving the immune mechanism (D3_)	0.541552	-0.038739	0.344813	0.335822	0.34483	553	304494
C3_PAROTIDGLAND	Malignant neoplasm of parotid gland	II Neoplasms, from cancer register (ICD-O-3)	0.541896	-0.0810327	0.344985	0.325444	0.344993	126	309028
M13_LIMBLENGTH	Unequal limb length (acquired)	XIII Diseases of the musculoskeletal system and connective tissue (M13_)	0.542178	-0.0690557	0.346081	0.326744	0.346098	172	202617
VWXY20_FALL_SAME_LEVEL	Fall on same level	XX External causes of morbidity and mortality (VWXY20_)	0.54258	-0.0348293	0.345733	0.332076	0.345775	697	229223
Z21_DESEN_ALLERGE	Desensitization to allergens	XXI Factors influencing health status and contact with health services (Z21_)	0.542678	-0.0274938	0.344949	0.338498	0.344972	1099	307131
M13_BURSITISHIPOTH	Other bursitis of hip	XIII Diseases of the musculoskeletal system and connective tissue (M13_)	0.542808	-0.045975	0.345646	0.331298	0.345671	392	231460
O15_CONCEPT_ABNORM	Other abnormal products of conception	XV Pregnancy, childbirth and the puerperium (O15_)	0.543235	-0.0100311	0.345699	0.343807	0.345834	8933	124547
F5_BULIMIA	Bulimia nervosa (incl. atypical)	V Mental and behavioural disorders (F5_)	0.543267	-0.0329531	0.345104	0.33478	0.34513	770	301716
R18_LACK_EXPEC_NORMAL_PHYSIO_DEVELOPMENT	Lack of expected normal physiological development	XVIII Symptoms, signs and abnormal clinical and laboratory findings, not elsewhere classified (R18_)	0.543429	-0.0373878	0.345414	0.341935	0.345423	613	237436
K11_CHOLANGI_STRICT	Cholangitis (primary sclerosing, PSC), with reimbursement 202	Gastrointestinal endpoints	0.544804	0.0465175	0.345201	0.357885	0.345184	376	292944
K11_UC_STRICT	Ulcerative colitis (strict definition, require KELA)	XI Diseases of the digestive system (K11_)	0.545638	0.0143235	0.344984	0.348063	0.344943	4024	304728
ST19_INJURI_NECK	Injuries to the neck	XIX Injury, poisoning and certain other consequences of external causes (ST19_)	0.545838	-0.01259	0.344985	0.343026	0.345018	5216	303938
I9_CAVS	Calcific aortic valvular stenosis	IX Diseases of the circulatory system (I9_)	0.546812	0.0112306	0.344985	0.345798	0.344966	6870	302284
I9_CAVS_OPERATED	Calcific aortic valvular stenosis, operated	IX Diseases of the circulatory system (I9_)	0.546812	0.0112306	0.344985	0.345798	0.344966	6870	302284
C3_PAROTIDGLAND_EXALLC	Malignant neoplasm of parotid gland (controls excluding all cancers)	II Neoplasms, from cancer register (ICD-O-3)	0.546825	-0.0801924	0.34501	0.325444	0.34502	126	238678
ULCERPROCT	Ulcerative proctitis	Gastrointestinal endpoints	0.547118	-0.024764	0.344975	0.340396	0.344996	1321	296008
G6_SLEEPAPNO	Sleep apnoea	VI Diseases of the nervous system (G6_)	0.547175	-0.00578569	0.344985	0.344534	0.345029	27207	280720
CD2_BENIGN_ANUS_ANAL_CANAL_EXALLC	Benign neoplasm: Anus and anal canal (controls excluding all cancers)	II Neoplasms from hospital discharges (CD2_)	0.547181	0.0379322	0.344677	0.351053	0.344662	567	248357
I9_AORTANEUR	Aortic aneurysm	IX Diseases of the circulatory system (I9_)	0.54724	0.0118875	0.34535	0.346799	0.345319	6092	288638
AB1_HERPES_SIMPLEX	Herpesviral [herpes simplex] infections	I Certain infectious and parasitic diseases (AB1_)	0.547633	-0.0180125	0.345115	0.340968	0.34515	2504	298496
C3_TONGUENAS	Malignant neoplasm of other and unspecified parts of tongue	II Neoplasms, from cancer register (ICD-O-3)	0.547789	0.0594251	0.344985	0.357154	0.344976	229	308925
CARMYOPATHALCO	Alcoholic cardiomyopathy	Alcohol related diseases	0.547842	0.0903094	0.344985	0.363636	0.344979	99	309055
E4_VOLUME	Volume depletion	IV Endocrine, nutritional and metabolic diseases (E4_)	0.548291	-0.0212555	0.345503	0.338027	0.345554	1819	269572
E4_HYPEROSMHNAT	Hyperosmolality and hypernatraemia	IV Endocrine, nutritional and metabolic diseases (E4_)	0.54854	-0.0578081	0.345542	0.332759	0.345554	239	269572
K11_CHRONGASTR	Chronic gastritis	XI Diseases of the digestive system (K11_)	0.548547	-0.0105303	0.345068	0.34336	0.345117	7605	265354
N14_UNSPECKIDCONTR	Unspecified contracted kidney	XIV Diseases of the genitourinary system (N14_)	0.548954	-0.0868859	0.344924	0.328908	0.344929	105	306595
M13_ENTESOPATHYLOW	Enthesopathies of lower limb, excluding foot	XIII Diseases of the musculoskeletal system and connective tissue (M13_)	0.549106	0.0124881	0.345857	0.347021	0.34583	5265	227388
R18_ABNORMALITI_BREAT	Abnormalities of breathing	XVIII Symptoms, signs and abnormal clinical and laboratory findings, not elsewhere classified (R18_)	0.549847	-0.00495185	0.345675	0.344143	0.345943	39128	223726
L12_URTICA_NAS	Other and unspecified urticaria	XII Diseases of the skin and subcutaneous tissue (L12_)	0.550123	-0.0128134	0.344947	0.341571	0.345003	4940	299491
E4_DMNASNEU	Unspecified diabetes with neurological complications	IV Endocrine, nutritional and metabolic diseases (E4_)	0.55052	0.0917583	0.344528	0.365904	0.344521	90	255466
G6_MYONEU	Diseases of the myoneural junction and muscle	VI Diseases of the nervous system (G6_)	0.550976	-0.0175315	0.344985	0.340527	0.345023	2611	306543
MND	Motor neuron disease (with DMD)	VI Diseases of the nervous system (G6_)	0.551153	0.0457409	0.347416	0.351179	0.347407	375	150373
ST19_COMPLICATIO_OTHER_INTERNAL_PROSTHET_DEVICES_IMPLANTS_GRAFTS	Complications of other internal prosthetic devices, implants and grafts	XIX Injury, poisoning and certain other consequences of external causes (ST19_)	0.551229	0.0354957	0.34532	0.351455	0.345306	632	278724
L12_ACNE_NAS	Other and unspecified acne	XII Diseases of the skin and subcutaneous tissue (L12_)	0.551939	0.0572946	0.345112	0.361588	0.345098	239	297544
K11_IMPACT	Impaction of intestines	XI Diseases of the digestive system (K11_)	0.552202	0.0710666	0.34521	0.359203	0.345202	150	253186
O15_PLAC_PREMAT_SEPAR	Premature separation of placenta [abruptio placentae]	XV Pregnancy, childbirth and the puerperium (O15_)	0.552792	0.0410904	0.344509	0.354151	0.344478	465	142734
M13_ARTHRITISNAS	Ohter specific/unspecified arthritis	XIII Diseases of the musculoskeletal system and connective tissue (M13_)	0.552965	0.0108264	0.346108	0.346398	0.346098	6979	202617
ILD_ENDPOINTS	Interstitial lung disease endpoints	Interstitial lung disease endpoints	0.553125	-0.0160923	0.344985	0.339917	0.345036	3091	306063
ILD	Interstitial lung disease	Interstitial lung disease endpoints	0.553125	-0.0160923	0.344985	0.339917	0.345036	3091	306063
REITER	Reiter disease	Rheuma endpoints	0.553502	-0.0772985	0.345005	0.322014	0.345014	132	307448
C3_NSCLC_SQUAM	Non-small cell lung cancer, squamous	II Neoplasms, from cancer register (ICD-O-3)	0.553657	0.0287037	0.344985	0.349026	0.344972	965	308189
H7_RETINOPATHYDIAB_BKG	Diabetic background retinopathy	VII Diseases of the eye and adnexa (H7_)	0.554751	0.0159661	0.345117	0.351699	0.345046	3098	284826
Q17_CONGEN_MALFO_GALLB_BILE_DUCTS_LIVER	Congenital malformations of gallbladder, bile ducts and liver	XVII Congenital malformations, deformations and chromosomal abnormalities (Q17)	0.554796	0.0680538	0.345002	0.361318	0.344993	169	308291
Z21_PROCREATIVE_MANAG	Procreative management	XXI Factors influencing health status and contact with health services (Z21_)	0.554902	0.00994785	0.345771	0.349909	0.345633	8363	251209
CD2_BENIGN_ANUS_ANAL_CANAL	Benign neoplasm: Anus and anal canal	II Neoplasms from hospital discharges (CD2_)	0.55527	0.0371089	0.344985	0.351053	0.344973	567	308587
MACULAR_CYST	Macular cyst	VII Diseases of the eye and adnexa (H7_)	0.555318	-0.0512987	0.345028	0.328402	0.345046	297	284826
I9_CARDMYOALC	Alcoholic cardiomyopathy	IX Diseases of the circulatory system (I9_)	0.555394	0.0882438	0.345187	0.363636	0.345181	99	304548
N14_OTHNONINFOVA	Other and unspesified noninflammatory disorders of ovary, fallopian tube and broad ligament	XIV Diseases of the genitourinary system (N14_)	0.556086	-0.0362721	0.345207	0.341502	0.34523	584	94394
J10_PULMEOS	Pulmonary eosinophilia, not elsewhere classified	X Diseases of the respiratory system (J10_)	0.556335	-0.0553326	0.345037	0.330797	0.345049	252	305292
N14_ENDOMETRIOSIS_PELVICPERITONEUM	Endometriosis of pelvic peritoneum	XIV Diseases of the genitourinary system (N14_)	0.556365	-0.0135046	0.345068	0.341643	0.34523	4443	94394
L12_OTHERINFILTRATIVESKIN	Other infiltrative disorders of skin and subcutaneous tissue	XII Diseases of the skin and subcutaneous tissue (L12_)	0.556472	0.0897973	0.345121	0.365591	0.345115	93	291889
CD2_BENIGN_CONNSOFT_NOS_EXALLC	Benign neoplasm: Connective and other soft tissue, unspecified (controls excluding all cancers)	II Neoplasms from hospital discharges (CD2_)	0.55666	-0.0587319	0.344637	0.328843	0.344651	224	248529
G6_PARKINSON_INCLAVO	Parkinson's disease, including avohilmo	VI Diseases of the nervous system (G6_)	0.556724	-0.0159376	0.344985	0.340276	0.345033	3118	306036
N14_VAGINAL_DYSPLASIA_ALL	All dysplastic lesions of the vagina	XIV Diseases of the genitourinary system (N14_)	0.556955	-0.0399832	0.344118	0.333131	0.344148	484	173262
ST19_OSTITIS_DENTAL_IMPLANT	Ostitis due to dental implant	XIX Injury, poisoning and certain other consequences of external causes (ST19_)	0.557217	-0.0946379	0.344985	0.330058	0.344989	85	309069
CD2_BENIGN_VAGINA	Benign neoplasm: Vulva	II Neoplasms from hospital discharges (CD2_)	0.557236	0.0417075	0.344118	0.353309	0.344094	443	173303
L12_INTERNALSUBSTANCEDERM	Dermatitis due to substances taken internally	XII Diseases of the skin and subcutaneous tissue (L12_)	0.557294	0.0203491	0.345447	0.348301	0.345428	1870	278795
F5_SOMATOFORM	Somatoform disorder	V Mental and behavioural disorders (F5_)	0.557851	0.0140189	0.345144	0.347344	0.345112	3964	278818
I9_CONDUCTIO	Conduction disorders	IX Diseases of the circulatory system (I9_)	0.55816	-0.0107216	0.345726	0.343604	0.345797	7262	218984
K11_KELAUC	UC patients in KELA-register ( KELA 208 prior to 1994, or ICD K51)	XI Diseases of the digestive system (K11_)	0.558715	0.0132218	0.344985	0.347862	0.344943	4426	304728
L12_DECUBITANSULCERANDPRESSURE	Decubitus ulcer and pressure area	XII Diseases of the skin and subcutaneous tissue (L12_)	0.559541	-0.0269277	0.345087	0.337427	0.345115	1058	291889
CD2_BENIGN_TONGUE_EXALLC	Benign neoplasm: Tongue (controls excluding all cancers)	II Neoplasms from hospital discharges (CD2_)	0.559648	0.0373036	0.344647	0.352036	0.344631	548	248328
L12_ERYTHEMANODOSUM	Erythema nodosum	XII Diseases of the skin and subcutaneous tissue (L12_)	0.560052	-0.0343087	0.344982	0.335297	0.345003	645	299491
CD2_INSITU_SKIN_LOWERLIMB	Carcinoma in situ of skin of lower limb, including hip	II Neoplasms from hospital discharges (CD2_)	0.560218	-0.0522037	0.344985	0.334871	0.344994	278	308876
CD2_BENIGN_BRAIN_CNS_EXALLC	Benign neoplasm of brain and other parts of central nervous system (controls excluding all cancers)	II Neoplasms from hospital discharges (CD2_)	0.561159	-0.0237381	0.344637	0.339312	0.344666	1345	248090
H8_OTHEREAR	Other disorders of ear	VIII Diseases of the ear and mastoid process (H8_)	0.561314	0.00511994	0.344985	0.346984	0.344736	34219	274935
I9_PERIPH	Peripheral artery operations in Hilmo	IX Diseases of the circulatory system (I9_)	0.561314	0.0161924	0.345337	0.347058	0.345319	2971	288638
R18_OTHER_SYMPTOMS_SIGNS_INVOLVI_COGNITIVE_FUNCTIONS_AWARE	Other symptoms and signs involving cognitive functions and awareness	XVIII Symptoms, signs and abnormal clinical and laboratory findings, not elsewhere classified (R18_)	0.56145	-0.00858861	0.34514	0.340337	0.345331	10902	275050
CD2_BENIGN_CONNSOFT_LOWERLIMB_EXALLC	Benign neoplasm: Connective and other soft tissue of lower limb, including hip (controls excluding all cancers)	II Neoplasms from hospital discharges (CD2_)	0.562089	0.038939	0.344651	0.35487	0.34463	495	248330
K11_MN_RETRGN	Mandibular retrognathia	XI Diseases of the digestive system (K11_)	0.562093	-0.0238485	0.344985	0.344626	0.344986	1317	307837
AB1_TUBERCU_OTH_ORG	Tuberculosis of other organs	I Certain infectious and parasitic diseases (AB1_)	0.562168	0.0373654	0.344955	0.353933	0.34494	538	307259
CD2_BENIGN_TONGUE	Benign neoplasm: Tongue	II Neoplasms from hospital discharges (CD2_)	0.562752	0.036957	0.344985	0.352036	0.344972	548	308606
M13_TROCHANTERICBURSITIS	Trochanteric bursitis	XIII Diseases of the musculoskeletal system and connective tissue (M13_)	0.562767	0.0175639	0.345667	0.345309	0.345671	2490	231460
M13_NECROVASCNAS	Other specified/unspecified necrotizing vasculopathies	XIII Diseases of the musculoskeletal system and connective tissue (M13_)	0.563447	0.0507913	0.345151	0.357389	0.34514	287	300162
F5_GAD	Generalized anxiety disorder	V Mental and behavioural disorders (F5_)	0.563825	-0.0154452	0.34504	0.338831	0.345112	3228	278818
AB1_ASPERGILLOSIS	Aspergillosis	I Certain infectious and parasitic diseases (AB1_)	0.563862	0.0712523	0.345107	0.36249	0.345098	146	303114
T1D_EARLY	Type1 diabetes, definitions combined, early onset	Diabetes endpoints	0.563928	0.0176594	0.344985	0.351842	0.344928	2535	306619
H8_EXT_CHOL	Cholesteatoma of external ear	VIII Diseases of the ear and mastoid process (H8_)	0.564351	0.0776974	0.345038	0.361572	0.345031	122	301978
ST19_COMPLICATIO_CARDIAC_VASCULAR_PROSTHET_DEVICES_IMPLANTS_GRAFTS	Complications of cardiac and vascular prosthetic devices, implants and grafts	XIX Injury, poisoning and certain other consequences of external causes (ST19_)	0.565031	0.0432079	0.34532	0.355511	0.345306	396	278724
N14_PROSTHYPERPLA	Hyperplasia of prostate	XIV Diseases of the genitourinary system (N14_)	0.565051	-0.00715783	0.345821	0.344348	0.346146	22091	100050
Z21_OTHER_SPECIAL_EXAM_INVES_PERSONS_WO_COMPLA_REPOR_DIAGNOSIS	Other special examinations and investigations of persons without complaint or reported diagnosis	XXI Factors influencing health status and contact with health services (Z21_)	0.565144	-0.00374716	0.345796	0.344771	0.346327	82288	158720
C3_LIP_ORAL_PHARYNX	Malignant neoplasm of lip, oral cavity and pharynx	II Neoplasms, from cancer register (ICD-O-3)	0.565339	-0.0240371	0.344985	0.339407	0.345008	1283	307871
L12_ALOPECANDRO	Androgenic alopecia	XII Diseases of the skin and subcutaneous tissue (L12_)	0.565913	-0.0722763	0.344329	0.325949	0.344344	141	166847
G6_ULLNLE	Lesion of ulnar nerve	VI Diseases of the nervous system (G6_)	0.566127	-0.0154886	0.345334	0.339277	0.345403	3106	273097
K11_PERITON	Diseases of peritoneum	XI Diseases of the digestive system (K11_)	0.566259	-0.0173904	0.344985	0.34115	0.345015	2446	306708
N14_RENALTUB	Renal tubulo-intestitial diseases	XIV Diseases of the genitourinary system (N14_)	0.566355	0.00541902	0.344985	0.346292	0.344854	28118	281036
K11_OESULC	Ulcer of oesophagus	XI Diseases of the digestive system (K11_)	0.566808	0.021246	0.345138	0.348502	0.345117	1643	265354
N14_GLOMER_NEPHRITIS	Glomerulonephritis	XIV Diseases of the genitourinary system (N14_)	0.567236	0.0237564	0.344985	0.349036	0.344968	1301	307853
N14_DIALYSIS	Dialysis	XIV Diseases of the genitourinary system (N14_)	0.567983	-0.0297599	0.344802	0.338287	0.34482	821	299094
M13_SHOULDERNAS	Other shoulder lesions	XIII Diseases of the musculoskeletal system and connective tissue (M13_)	0.568137	0.0197075	0.345688	0.347785	0.345671	1893	231460
J10_PHARYNGITIS	Acute pharyngitis	X Diseases of the respiratory system (J10_)	0.568315	0.0145062	0.345138	0.347896	0.3451	3541	255610
MACULAR_PUCKER	Macular pucker	VII Diseases of the eye and adnexa (H7_)	0.568643	-0.0176111	0.34501	0.340715	0.345046	2379	284826
P16_HAEMORRHAGIC_HAEMATOL_DISORD_FETUS_NEWBO	Haemorrhagic and haematological disorders of fetus and newborn	XVI Certain conditions originating in the perinatal period (P16_)	0.569017	-0.0495832	0.344985	0.340386	0.34499	330	308824
CD2_INSITU_CERVIX_UTERI_NOS	Carcinoma in situ of uteri, other/unspecified	II Neoplasms from hospital discharges (CD2_)	0.569879	0.071068	0.344118	0.355106	0.344109	144	173602
CD2_INSITU_CERVIX_UTERI_NOS_EXALLC	Carcinoma in situ of uteri, other/unspecified (controls excluding all cancers)	II Neoplasms from hospital discharges (CD2_)	0.569933	0.0710174	0.344022	0.355106	0.34401	144	141499
CHIRBIL_PRIM	Primary biliary cholangitis (PBC)	Gastrointestinal endpoints	0.571226	-0.040665	0.344947	0.335842	0.344963	433	232612
K11_PULPITIS_3	Dental pulpitis 3	XI Diseases of the digestive system (K11_)	0.573123	-0.0153214	0.344985	0.343767	0.344998	3455	305699
O15_MATERN_CARE_FETAL_ABNORM	Maternal care for known or suspected fetal abnormality and damage	XV Pregnancy, childbirth and the puerperium (O15_)	0.573571	-0.0142272	0.344396	0.341198	0.344478	3650	142734
CD2_BENIGN_SKIN	Other benign neoplasms of skin	II Neoplasms from hospital discharges (CD2_)	0.573847	0.00882783	0.344985	0.346742	0.34493	9395	299759
K11_HAEMORR	Haemmorrhoids and perianal venous thrombosis	XI Diseases of the digestive system (K11_)	0.574218	-0.0116846	0.345163	0.343363	0.345202	5409	253186
H7_IRIDOACUTE	Acute and subacute iridocyclitis	VII Diseases of the eye and adnexa (H7_)	0.574274	0.0123346	0.345053	0.347976	0.345006	4724	294514
F5_CONDUCTEMO	Mixed disorders of conduct and emotions	V Mental and behavioural disorders (F5_)	0.575149	-0.0368591	0.345004	0.333002	0.345025	538	304758
M13_MUSCLEDISNAS	Other specified disorders of muscle	XIII Diseases of the musculoskeletal system and connective tissue (M13_)	0.575179	0.0330575	0.345687	0.351617	0.345671	644	231460
F5_PARAPER	Paranoid personality disorder	V Mental and behavioural disorders (F5_)	0.575248	0.039156	0.345108	0.348516	0.345102	467	300493
AB1_OTHER_CESTODE	Other cestode infections	I Certain infectious and parasitic diseases (AB1_)	0.57527	0.091104	0.344989	0.344129	0.344989	87	308774
E4_ANTIDIU	Syndrome of inappropriate secretion of antidiuretic hormone	IV Endocrine, nutritional and metabolic diseases (E4_)	0.575814	0.0915661	0.344962	0.361588	0.344957	83	297590
C3_UNCERTAIN_SECONDARY	Secondary uncertain malignant neoplasm	II Neoplasms, from cancer register (ICD-O-3)	0.576424	0.0169289	0.344985	0.349209	0.344951	2451	306703
H8_HL_IDIOP	Sudden idiopathic hearing loss	VIII Diseases of the ear and mastoid process (H8_)	0.576619	-0.0178356	0.344726	0.343536	0.344736	2204	274935
J10_CHRONRHINITIS	Chronic rhinitsi, nasopharyngitis and pharyngitis	X Diseases of the respiratory system (J10_)	0.576836	0.00942659	0.345085	0.344315	0.345112	8140	234924
E4_HYPERKALAEMIA	Hyperkalaemia	IV Endocrine, nutritional and metabolic diseases (E4_)	0.577201	-0.0267089	0.345526	0.338044	0.345554	984	269572
M13_PERONEALTEND	Peroneal tendinitis	XIII Diseases of the musculoskeletal system and connective tissue (M13_)	0.577448	-0.0540651	0.345816	0.332073	0.34583	235	227388
H7_ANOMAPUPFUNC	Anomalies of pupillary function	VII Diseases of the eye and adnexa (H7_)	0.577998	0.0428145	0.345024	0.35436	0.345013	376	306237
CD2_BENIGN_LIPOMATOUS	Benign lipomatous neoplasm	II Neoplasms from hospital discharges (CD2_)	0.578384	-0.00984261	0.344985	0.342843	0.345036	7306	301848
D3_ANAEMIA_IRONDEF_NAS	Other and unspecified iron deficiency	III Diseases of the blood and blood-forming organs and certain disorders involving the immune mechanism (D3_)	0.578607	0.00989488	0.345051	0.347937	0.344981	7239	296964
E4_GRAVES_STRICT	Graves disease, strict definition	IV Endocrine, nutritional and metabolic diseases (E4_)	0.579167	0.021019	0.344473	0.347631	0.343382	2311	6691
CD2_BENIGN_BRAIN_CNS	Benign neoplasm of brain and other parts of central nervous system	II Neoplasms from hospital discharges (CD2_)	0.579405	-0.0226155	0.344985	0.339312	0.345009	1345	307809
THYROIDITIS	Thyroiditis	Comorbidities of Gastrointestinal endpoints	0.579571	-0.0222737	0.345025	0.341045	0.345043	1385	301639
AB1_VIRAL_WARTS	Viral warts	I Certain infectious and parasitic diseases (AB1_)	0.580711	0.017518	0.345181	0.349286	0.34515	2229	298496
CD2_BENIGN_EAR_NASAL_SINUS	Benign neoplasm: Middle ear, nasal cavity and accessory sinuses	II Neoplasms from hospital discharges (CD2_)	0.580819	-0.0294723	0.344985	0.337866	0.345003	783	308371
C3_MELANOMA	Malignant melanoma	II Neoplasms, from cancer register (ICD-O-3)	0.580858	0.0150013	0.344985	0.347964	0.344955	3068	306086
CD2_BENIGN_VAGINA_EXALLC	Benign neoplasm: Vulva (controls excluding all cancers)	II Neoplasms from hospital discharges (CD2_)	0.581332	0.0392103	0.344022	0.353309	0.343993	443	141191
M13_KYPHOSIS	Kyphosis	XIII Diseases of the musculoskeletal system and connective tissue (M13_)	0.581658	0.0534485	0.345843	0.358882	0.34583	236	227388
M13_ARTHROSIS	Arthrosis	XIII Diseases of the musculoskeletal system and connective tissue (M13_)	0.581908	-0.00419602	0.345527	0.343483	0.346098	56573	202617
H7_CORNULCER	Corneal ulcer	VII Diseases of the eye and adnexa (H7_)	0.58211	0.013009	0.345041	0.347555	0.345006	4042	294514
CD2_BENIGN_CONNSOFT_LOWERLIMB	Benign neoplasm: Connective and other soft tissue of lower limb, including hip	II Neoplasms from hospital discharges (CD2_)	0.583084	0.0368094	0.344985	0.35487	0.344969	495	308659
I9_ABAORTANEUR	Abdominal aortic aneurysm (AAA)	IX Diseases of the circulatory system (I9_)	0.583236	0.0170771	0.345327	0.346248	0.345319	2434	288638
AB1_HIV	Human immunodeficiency virus [HIV] disease	I Certain infectious and parasitic diseases (AB1_)	0.583254	-0.0397545	0.344985	0.334031	0.345	427	308727
RX_CROHN_1STLINE	First line medication for Crohns disease	Drug purchase endpoints	0.583272	0.00379505	0.344985	0.344769	0.345036	59555	249599
ST19_INJURY_MUSCLE_TENDON_SHOUL_UPPER_ARM_LEVEL	Injury of muscle and tendon at shoulder and upper arm level	XIX Injury, poisoning and certain other consequences of external causes (ST19_)	0.583864	-0.00907457	0.345021	0.34266	0.345091	8466	285233
CD2_BENIGN_SKIN_LOWERLIMB	Benign neoplasm: Skin of lower limb, including hip	II Neoplasms from hospital discharges (CD2_)	0.584043	-0.0357063	0.344985	0.336971	0.344998	524	308630
G6_AUTONOM	Autonomic disorders	VI Diseases of the nervous system (G6_)	0.584077	-0.0405034	0.345291	0.338247	0.3453	405	288919
J10_EXTERLUNG	Lung diseases due to external agents	X Diseases of the respiratory system (J10_)	0.584503	-0.0145477	0.344985	0.341801	0.345018	3215	305939
N14_CHRONEPHROPATH	Chronic nephritic syndrome	XIV Diseases of the genitourinary system (N14_)	0.584647	0.0272557	0.34498	0.350363	0.344964	899	304720
M13_RUPTUREMUSC	Other rupture of muscle	XIII Diseases of the musculoskeletal system and connective tissue (M13_)	0.585093	0.080831	0.345677	0.359477	0.345671	102	231460
G6_CAUSALGIA	Causalgia	VI Diseases of the nervous system (G6_)	0.585209	0.0448567	0.345416	0.355891	0.345403	329	273097
CD2_BENIGN_BONE_SKULL_FACE	Benign neoplasm: Bones of skull and face	II Neoplasms from hospital discharges (CD2_)	0.585271	0.0624876	0.344985	0.355552	0.344979	172	308982
CD2_BENIGN_EAR_NASAL_SINUS_EXALLC	Benign neoplasm: Middle ear, nasal cavity and accessory sinuses (controls excluding all cancers)	II Neoplasms from hospital discharges (CD2_)	0.585404	-0.0291798	0.344654	0.337866	0.344675	783	248157
K11_ORAL_LICHEN_PLANUS_INCLAVO	Oral lichen ruber planus, icluding avohilmo , including avohilmo	XI Diseases of the digestive system (K11_)	0.585963	-0.0274147	0.344985	0.337208	0.345007	886	308268
K11_ERUPTION_INCLAVO	Tooth eruption problems , including avohilmo	XI Diseases of the digestive system (K11_)	0.585982	-0.0156922	0.344985	0.343838	0.344995	2743	306411
CD2_BENIGN_LIPOMATOUS_EXALLC	Benign lipomatous neoplasm (controls excluding all cancers)	II Neoplasms from hospital discharges (CD2_)	0.586037	-0.00971006	0.344671	0.342843	0.344726	7306	243346
ST19_FOCAL_BRAIN_INJURY	Focal brain injury	Neurological endpoints	0.586246	0.0204471	0.346444	0.350563	0.346408	1598	184565
CD2_LEUKAEMIA_NAS_EXALLC	Leukaemia of unspecified cell type (controls excluding all cancers)	II Neoplasms from hospital discharges (CD2_)	0.586843	-0.0640781	0.344634	0.326737	0.344646	162	248695
CD2_LEUKAEMIA_NAS	Leukaemia of unspecified cell type	II Neoplasms from hospital discharges (CD2_)	0.58849	-0.0637564	0.344985	0.326737	0.344994	162	308992
N14_ACUTERENFAIL	Acute renal failure	XIV Diseases of the genitourinary system (N14_)	0.58901	-0.0128226	0.344774	0.341355	0.34482	4051	299094
I9_OTHANEUR	Other aneurysm	IX Diseases of the circulatory system (I9_)	0.589036	-0.0246194	0.345291	0.337826	0.345319	1085	288638
K11_OPEN_BITE_INCLAVO	Open bite , including avohilmo	XI Diseases of the digestive system (K11_)	0.589291	0.0264296	0.344985	0.355215	0.344954	928	308226
L12_OTHERMELANIN	Other melanin hyperpigmentation	XII Diseases of the skin and subcutaneous tissue (L12_)	0.589419	-0.0408282	0.3451	0.334268	0.345115	390	291889
K11_PARODON_OPER_DENTAL_OPER	Parodontitis or/and operation codes	XI Diseases of the digestive system (K11_)	0.590193	-0.00638131	0.344283	0.342507	0.344544	19164	130839
N14_OBSTRUREFLUROPATH	Other obstructive and reflux uropathy	XIV Diseases of the genitourinary system (N14_)	0.59064	0.0153072	0.344916	0.351205	0.344854	2778	281036
N14_INFLAMALEGEN	Inflammatory disorders of male genital organs, not elsewhere classified	XIV Diseases of the genitourinary system (N14_)	0.591295	-0.0493704	0.346116	0.334596	0.346146	264	100050
CD2_BENIGN_SKIN_LOWERLIMB_EXALLC	Benign neoplasm: Skin of lower limb, including hip (controls excluding all cancers)	II Neoplasms from hospital discharges (CD2_)	0.591296	-0.0350633	0.344647	0.336971	0.344664	524	248347
M13_FIBROBLASTNAS	Other fibroblastic disorders	XIII Diseases of the musculoskeletal system and connective tissue (M13_)	0.592209	0.0863784	0.345676	0.360876	0.345671	86	231460
K11_CHOLELITH	Cholelithiasis	XI Diseases of the digestive system (K11_)	0.592519	-0.0050858	0.345085	0.345803	0.34501	28733	273442
RHEUMA_NOS	Other/unspecified rheumatoid arthritis	Rheuma endpoints	0.592812	-0.0145224	0.344982	0.340357	0.345029	3076	306012
M13_RADICULOPATHY	Radiculopathy	XIII Diseases of the musculoskeletal system and connective tissue (M13_)	0.592914	-0.0123102	0.345728	0.340409	0.34583	4339	227388
I9_CAVS_RHEU	Calcific aortic valvular stenosis, including rheumatic fever	IX Diseases of the circulatory system (I9_)	0.593323	0.00992934	0.344985	0.34561	0.34497	6907	302247
G6_ALS	Motor neuron disease	VI Diseases of the nervous system (G6_)	0.59401	0.0421936	0.347413	0.34982	0.347407	355	150373
O15_ANTEPART_HAEM_NAS	Antepartum haemorrhage, not elsewhere classified	XV Pregnancy, childbirth and the puerperium (O15_)	0.594591	-0.0188135	0.344432	0.340835	0.344478	1817	142734
R18_ABNORMAL_FINDI_EXAMI_URINE_WO_DIAGNOSIS	Abnormal findings on examination of urine, without diagnosis	XVIII Symptoms, signs and abnormal clinical and laboratory findings, not elsewhere classified (R18_)	0.594663	0.0262954	0.344985	0.350627	0.344968	916	308238
Z21_CONVALESCENCE	Convalescence	XXI Factors influencing health status and contact with health services (Z21_)	0.59493	-0.0229925	0.34482	0.344577	0.344821	1197	268560
H7_CATARACTOTHER	Other cataract	VII Diseases of the eye and adnexa (H7_)	0.595223	-0.0075758	0.344944	0.342499	0.345062	12634	262698
O15_MATERN_HYPERT_UNS	Unspecified maternal hypertension	XV Pregnancy, childbirth and the puerperium (O15_)	0.595979	-0.0558913	0.344031	0.319336	0.344062	202	160670
I9_VARICVE	Varicose veins	IX Diseases of the circulatory system (I9_)	0.596072	0.00556343	0.345036	0.345812	0.344966	24281	267090
Q17_CONGEN_MALFO_EYELID_LACRIMAL_APPARA_ORBIT	Congenital malformations of eyelid, lacrimal apparatus and orbit	XVII Congenital malformations, deformations and chromosomal abnormalities (Q17)	0.596156	-0.0621433	0.344986	0.332475	0.344992	160	307656
AB1_OTHER_SEPSIS	Other septicaemia	I Certain infectious and parasitic diseases (AB1_)	0.596299	0.00863223	0.345109	0.346587	0.345063	8765	276179
Q17_OTHER_CONGEN_MALFO_MALE_GENITAL_ORGANS	Other congenital malformations of male genital organs	XVII Congenital malformations, deformations and chromosomal abnormalities (Q17)	0.59739	0.0679656	0.345006	0.363581	0.344998	136	306983
CD2_BENIGN_BONE_SKULL_FACE_EXALLC	Benign neoplasm: Bones of skull and face (controls excluding all cancers)	II Neoplasms from hospital discharges (CD2_)	0.597844	0.0604633	0.344655	0.355552	0.344648	172	248582
M13_LOWBACKPAINORANDSCIATICA	Lower back pain or/and sciatica	XIII Diseases of the musculoskeletal system and connective tissue (M13_)	0.597976	0.00476715	0.344985	0.343035	0.345199	30658	278496
AB1_VIRAL_OTHER_INTEST_INFECTIONS	Viral and other specified intestinal infections	I Certain infectious and parasitic diseases (AB1_)	0.598098	-0.0103144	0.345162	0.343488	0.345199	6053	277128
H7_BINODISTOTH	Other disorders of binocular vision	VII Diseases of the eye and adnexa (H7_)	0.599232	0.0484017	0.345158	0.355022	0.34515	262	296679
E4_CARBO	Other disorders of carbohydrate metabolism	IV Endocrine, nutritional and metabolic diseases (E4_)	0.59928	-0.0776083	0.345547	0.327121	0.345554	101	269572
Z21_CARE_INVOLVI_DIALY	Care involving dialysis	XXI Factors influencing health status and contact with health services (Z21_)	0.599503	0.0190431	0.344853	0.349961	0.344821	1712	268560
P16_SLOW_FETAL_GROWTH_FETAL_MALNUTRITION	Slow fetal growth and fetal malnutrition	XVI Certain conditions originating in the perinatal period (P16_)	0.599877	-0.0768747	0.345006	0.341104	0.345008	108	308676
M13_KNEEDERANGEMENTS	Internar derangement of knee	XIII Diseases of the musculoskeletal system and connective tissue (M13_)	0.600763	0.00501436	0.346099	0.346112	0.346098	28554	202617
M13_PANNICULITISNAS	Panniculitis, unspecified	XIII Diseases of the musculoskeletal system and connective tissue (M13_)	0.600811	-0.0547907	0.345659	0.332795	0.345671	204	231460
G6_ANOXBRAINDAM	Anoxic brain damage	VI Diseases of the nervous system (G6_)	0.601786	0.0462165	0.34531	0.355383	0.3453	281	288919
CD2_BENIGN_BREAST_EXALLC	Benign neoplasm of breast (controls excluding all cancers)	II Neoplasms from hospital discharges (CD2_)	0.6022	-0.0145596	0.3441	0.343431	0.344114	2934	139563
H8_EXTERNAL	Diseases of external ear	VIII Diseases of the ear and mastoid process (H8_)	0.602421	-0.00929808	0.344985	0.343018	0.345031	7176	301978
H7_AMBLYANOPSIA	Amblyopia ex anopsia	VII Diseases of the eye and adnexa (H7_)	0.603357	-0.0272652	0.345136	0.340197	0.34515	809	296679
Z21_COUNSELLI_RELATED_SEXUAL_ATTIT_BEHVI_ORIEN	Counselling related to sexual attitude, behaviour and orientation	XXI Factors influencing health status and contact with health services (Z21_)	0.60338	0.0427741	0.345373	0.349091	0.345369	331	261612
K11_OVERJET	Overjet	XI Diseases of the digestive system (K11_)	0.603868	0.0417841	0.344985	0.357795	0.34497	343	308811
L12_LUPUS	Lupus erythematosus	XII Diseases of the skin and subcutaneous tissue (L12_)	0.603926	-0.0349589	0.345104	0.338569	0.345115	491	291889
E4_DIABINSIPIDUS	Diabetes insipidus	IV Endocrine, nutritional and metabolic diseases (E4_)	0.603944	0.0548968	0.344967	0.358952	0.344957	198	297590
CD2_BENIGN_EXALLC	Benign neoplasms (controls excluding all cancers)	II Neoplasms from hospital discharges (CD2_)	0.604011	-0.00353545	0.34473	0.343886	0.345066	77374	194723
L12_ULCERLOWLIMB	Ulcer of lower limb, not elsewhere classified	XII Diseases of the skin and subcutaneous tissue (L12_)	0.604449	0.0154161	0.345129	0.346789	0.345115	2562	291889
K11_PARODON_DENTAL_OPER	Parodontitis and operation codes	XI Diseases of the digestive system (K11_)	0.604484	-0.00614091	0.344283	0.342557	0.344536	19136	130867
AB1_VIRAAL_CONJUNCT	Viral conjunctivitis	I Certain infectious and parasitic diseases (AB1_)	0.604539	-0.0365614	0.345067	0.334198	0.345084	449	301439
CD2_BENIGN_BREAST	Benign neoplasm of breast	II Neoplasms from hospital discharges (CD2_)	0.604678	-0.0143926	0.344118	0.343431	0.344129	2934	170812
G6_HCCOMM	Communicating hydrocephalus	VI Diseases of the nervous system (G6_)	0.604988	0.0433906	0.345003	0.351172	0.344997	317	307996
RHEU_ARTHRITIS_OTH	Other arthritis (FG)	Rheuma endpoints	0.605717	0.00867871	0.345574	0.345711	0.345569	8217	238484
F5_DEMENTIA_U	Undefined dementia	V Mental and behavioural disorders (F5_)	0.607017	-0.0152186	0.344985	0.346594	0.34497	2727	306427
H7_HERPESKERATITIS	Herpesviral keratitis and keratoconjunctivitis	VII Diseases of the eye and adnexa (H7_)	0.607084	-0.0259014	0.344993	0.340437	0.345006	878	294514
Z21_CARRIER_INFECTIOUS_DISEA	Carrier of infectious disease	XXI Factors influencing health status and contact with health services (Z21_)	0.607451	0.0372432	0.34507	0.354449	0.345057	424	306191
E4_THYROIDITAUTOIM	Autoimmune thyroiditis	IV Endocrine, nutritional and metabolic diseases (E4_)	0.607662	-0.0399364	0.34515	0.338578	0.34516	366	263704
I9_INTRACRA	Nontraumatic intracranial haemmorrhage	IX Diseases of the circulatory system (I9_)	0.607841	0.0118788	0.345283	0.347757	0.345245	4283	284164
C3_LIP_ORAL_PHARYNX_EXALLC	Malignant neoplasm of lip, oral cavity and pharynx (controls excluding all cancers)	II Neoplasms, from cancer register (ICD-O-3)	0.607898	-0.0215453	0.34499	0.339407	0.34502	1283	238678
D3_HAEMOLYTICANAEMIA	Haemolytic anaemias	III Diseases of the blood and blood-forming organs and certain disorders involving the immune mechanism (D3_)	0.608489	-0.0302673	0.344985	0.337543	0.345	639	308515
F5_ALLANXIOUS	All anxiety disorders	V Mental and behavioural disorders (F5_)	0.608726	0.00604741	0.345035	0.34387	0.345112	18358	278818
R18_ABNORMALITI_GAIT_MOBIL	Abnormalities of gait and mobility	XVIII Symptoms, signs and abnormal clinical and laboratory findings, not elsewhere classified (R18_)	0.608765	0.0162899	0.345131	0.345856	0.345125	2232	293604
Z21_ADDIT_CODES_LOCAT_DEFECT_INJURY_ILLNE	Additional codes for the location of defect, injury or illness	XXI Factors influencing health status and contact with health services (Z21_)	0.609528	-0.0247567	0.344985	0.344	0.344988	945	308209
E4_ACIDOSIS	Acidosis	IV Endocrine, nutritional and metabolic diseases (E4_)	0.60974	0.0421069	0.345558	0.349431	0.345554	329	269572
Z21_OTHER_POSTS_STATES	Other postsurgical states	XXI Factors influencing health status and contact with health services (Z21_)	0.609783	-0.0218354	0.345178	0.332066	0.345238	1242	270158
R18_ELEVATED_BLOOD_GLUCOSE_LEVEL	Elevated blood glucose level	XVIII Symptoms, signs and abnormal clinical and laboratory findings, not elsewhere classified (R18_)	0.610117	0.0188359	0.345013	0.349423	0.344989	1641	297969
M13_RHEUMA	Rheumatoid arthritis	XIII Diseases of the musculoskeletal system and connective tissue (M13_)	0.610314	-0.00800249	0.345872	0.341227	0.346098	9855	202617
C3_FEMALE_GENITAL_NAS	Malignant neoplasm of other and unspecified female genital organs	II Neoplasms, from cancer register (ICD-O-3)	0.610426	-0.0582693	0.344118	0.328614	0.344133	172	173574
G6_MS	MS-disease / Multiple Sclerosis	VI Diseases of the nervous system (G6_)	0.61055	0.0186023	0.345018	0.352297	0.344978	1676	306615
F5_EATING	Eating disorders	V Mental and behavioural disorders (F5_)	0.611142	-0.0148689	0.344985	0.338355	0.345043	2682	306472
K11_UC_STRICT2	Ulcerative colitis (strict definition, require KELA, min 2 HDR)	XI Diseases of the digestive system (K11_)	0.611243	0.0122827	0.344977	0.347669	0.344943	3868	304728
I9_HYPTENSHD	Hypertensive Heart Disease	IX Diseases of the circulatory system (I9_)	0.611328	-0.0101321	0.345387	0.341745	0.345491	6348	223663
HYPOT_THYRO_INCL	Hypotyreosis and Thyroxin purchase for inclusion criteria	XI Diseases of the digestive system (K11_)	0.611729	0.00426565	0.344985	0.344849	0.345004	38626	270528
K11_LIP_ORAL_MUCOSA	Other diseases of lip and oral mucosa	XI Diseases of the digestive system (K11_)	0.611908	-0.0127083	0.34629	0.344222	0.346323	3604	220537
G6_CAUDA	Cauda equina syndrome	VI Diseases of the nervous system (G6_)	0.612026	0.050231	0.345141	0.354911	0.345133	227	306432
C3_UNCERTAIN_SECONDARY_EXALLC	Secondary uncertain malignant neoplasm (controls excluding all cancers)	II Neoplasms, from cancer register (ICD-O-3)	0.613489	0.0153687	0.345062	0.349209	0.34502	2451	238678
E4_THYROIDITSUBAC	Subacute thyroiditis	IV Endocrine, nutritional and metabolic diseases (E4_)	0.613964	0.0308023	0.345174	0.351702	0.34516	598	263704
ST19_INJURY_NERVES_WRIST_HAND_LEVEL	Injury of nerves at wrist and hand level	XIX Injury, poisoning and certain other consequences of external causes (ST19_)	0.614833	0.0268736	0.345252	0.350063	0.345239	784	279063
K11_OTHDISOES	Other diseases of oesophagus	XI Diseases of the digestive system (K11_)	0.616635	-0.0156282	0.345104	0.343594	0.345117	2312	265354
THYROTOXICOSIS	Thyrotoxicosis	Comorbidities of Gastrointestinal endpoints	0.616741	-0.00965629	0.345008	0.343284	0.345043	6160	301639
J10_VASOALLERRHIN	Vasomotor and allergic rhinitis	X Diseases of the respiratory system (J10_)	0.617265	0.00731575	0.345109	0.345044	0.345112	11069	234924
G6_PARKINSON	Parkinson's disease	VI Diseases of the nervous system (G6_)	0.617339	-0.0138346	0.344985	0.34075	0.345026	2989	306165
C3_EYE_BRAIN_NEURO	Malignant neoplasm of eye, brain and central nervous system	II Neoplasms, from cancer register (ICD-O-3)	0.617715	-0.0162691	0.344985	0.341706	0.345007	2111	307043
[truncated: 1,097 more rows]

## Sheet: Supplementary Table 4
Supplementary Table 4: TWAS results for cannabis use disorder
TWAS results for CUD - Brain (GTeX)
ID	PANEL	TWAS.Z	TWAS.P	FWER_P
HYAL3	Brain_Amygdala	-4.29491	1.75e-05	0.0312375
HYAL3	Anterior_cingulate_cortex_BA24	-5.103	3.34e-07	0.00093687
HYAL3	Brain_Cerebellar_Hemisphere	-5.1576	2.5e-07	0.0010765
HYAL3	Cerebellum	-5.26159	1.43e-07	0.000818103
NAT6	Brain_Cortex	5.26497	1.4e-07	0.00054824
HYAL3	Brain_Cortex	-5.05231	4.37e-07	0.00171129
NAT6	Brain_Frontal_Cortex	5.50951	3.6e-08	0.000110196
HYAL3	Brain_Frontal_Cortex	-4.96388	6.91e-07	0.00211515
HYAL3	Brain_Hippocampus	-5.17902	2.23e-07	0.000494614
HYAL3	Brain_Hypothalamus	-5.3185	1.05e-07	0.00023478
HYAL3	Brain_Nucleus_accumbens_basal_ganglia	-5.55233	2.82e-08	8.8971e-05
HYAL3	Brain_Putamen_basal_ganglia	-5.43397	5.51e-08	0.000151305
TTC3	Brain_Putamen_basal_ganglia	4.31035	1.63e-05	0.0447598
TWAS results for CUD - Brain (PychENCODE)
ID	PANEL	TWAS.Z	TWAS.P	FWER_P
HYAL3 (ENSG00000186792)	PEC	-5.37769	7.54e-08	0.0010822
TWAS results for CUD - Whole Blood
ID	PANEL	TWAS.Z	TWAS.P	FWER_P
HYAL3	Whole_Blood	-5.25443	1.48e-07	0.000864468
KIAA1598	Whole_Blood	4.86181	1.16e-06	0.00677556
ENO4	Whole_Blood	4.65352	3.26e-06	0.0190417

## Sheet: Supplementary Table 5
Supplementary Table 5: PWAS results for cannabis use disorder
PWAS results for CUD - Brain
ID	CHR	PANEL	PWAS.Z	PWAS.P	FWER_P
NAT6	3	Brain	5.0191	5.19e-07	0.000758259
PWAS results for CUD - Blood
ID	CHR	PANEL	PWAS.Z	PWAS.P	FWER_P
NPTX1	17	Plasma_Protein	-4.57	4.88e-06	0.00479216

## Sheet: Supplementary Table 6
Supplementary table 6: LD-Score Regression of CUD and 50 biochemical traits
Biochemical trait	rg	SE	Z	P
Apoliprotein B (APOB)	0.207	0.201	1.032	0.3
Alanine aminotransferase	0.185	0.034	4.955	7.3e-07
Albumin	-0.031	0.036	-0.858	0.39
Aspartate aminotransferase	0.096	0.037	2.585	0.0097
Basophil count	0.093	0.065	1.44	1.4E-01
Basophil percent	0.04	0.048	0.839	0.4
CRP	0.206	0.055	3.733	0.00019
Calcium	0.072	0.035	2.053	4.0e-02
Cholesterol	0.054	0.045	1.206	0.2277
Creatinine	-0.063	0.034	-1.855	6.3E-02
Eosinophil count	0.123	0.032	3.897	9.7e-05
Eosinophil percentage	0.061	0.031	1.999	0.046
Gamma Glutamyltransferase	0.193	0.043	4.467	7.9E-06
Glucose	0.018	0.035	0.496	0.62
Haematocrit percentage	0.06	0.037	1.626	0.1
HbA1c	0.077	0.037	2.081	0.063
Hb	0.069	0.037	1.862	0.037
High light scatter reticulocyte count	0.144	0.038	3.749	0.00018
High light scatter reticulocyte percent	0.148	0.038	3.869	0.00011
IGF1	-0.07	0.034	-2.046	4.0E-02
Immature reticulocyte volume	0.144	0.044	3.292	9.9E-04
LDL direct	0.073	0.063	1.148	0.25
Lymphocyte count	0.178	0.033	5.418	6e-08
Lymphocyte percent	0.072	0.034	2.128	0.0334
Mean corpuscular Hb concentration	0.07	0.03	2.346	0.019
Mean corpuscular Hb	0.014	0.043	0.332	0.74
Mean corpuscular volume	0.071	0.03	2.404	0.016
Mean platelet volume	0.002	0.026	0.071	0.94
Mean reticulocyte volume	0.099	0.034	2.911	0.0036
Mean sphered cell volume	0.102	0.034	2.972	0.003
Monocyte count	0.066	0.035	1.889	0.059
Monocyte percent	-0.063	0.038	-1.654	0.098
Neutrophil count	0.108	0.033	3.229	0.0012
Neutrophil percent	-0.06	0.035	-1.726	0.084
Phosphate	0.097	0.039	2.479	0.013
Platelet count	0.062	0.032	1.946	0.052
Platelet crit	0.081	0.035	2.341	0.0192
Platelet distribution width	0.023	0.035	0.669	0.5
Protein (total)	0.051	0.037	1.356	0.18
RBC count	-0.002	0.032	-0.059	0.95
RBC distribution width	0.043	0.034	1.279	0.2
Reticulocyte count	0.125	0.034	1.279	0.0005
Reticulocyte percentage	0.131	0.036	3.651	0.0003
SHBG	-0.042	0.033	-1.295	0.2
Triglycerides	0.147	0.039	3.77	0.0002
Testosterone	-0.048	0.04	-1.188	0.23
Urate	0.102	0.057	1.785	0.0743
Urea	-0.033	0.036	-0.935	0.3496
Vitamin D	0.004	0.038	0.117	0.9067
WBC count	0.156	0.032	4.765	1.9e-06

## Sheet: Supplementary Table 7
Supplementary table 7: Latent Causal Variable (LCV) modelling of CUD and LDSR significant traits
Biochemical trait	P	GCP	Z	SE
Alanine aminotransferase	0.66	0.03	-0.437	0.571
CRP	0.84	0.02	-2.017	0.566
Eosinophil count	0.59	0.08	0.536	0.544
Gamma Glutamyltransferase	0.47	0.03	0.711	0.594
High light scatter reticulocyte count	0.2	0.26	-1.279	0.499
High light scatter reticulocyte percent	0.17	0.3	-1.362	0.473
Immature reticulocyte volume	0.98	0.03	-0.018	0.572
Lymphocyte count	0.54	0.42	-0.605	0.345
Reticulocyte count	0.34	0.05	-0.943	0.595
Reticulocyte percentage	0.3	0.07	-1.044	0.585
Triglycerides	0.4	0.37	0.837	0.35
WBC count	0.7	0.15	0.375	0.354
